# Supplementary material for: LXR/RXR signaling and neutrophil phenotype following myocardial infarction classify sex differences in remodeling
Source: Basic Res Cardiol. 2018 Aug 21;113(5):40. doi: 10.1007/s00395-018-0699-5 (PMC6105266; doi:10.1007/s00395-018-0699-5)
Supplement: Supplementary file 4 — Supplementary material 4 (xlsx 221 kb) [file 395_2018_699_MOESM4_ESM.xlsx]

## Sheet: notes
combine all results from both runs
sort so same spectra from 1 protein grouped
to combine, added all intensities together for the same run.
if in 2 runs, averaged the sums of the 2
use this for the final
for the files with the 4 outliers removed, the blue shows where the values used were from the 2nd run
for files with only run 1, values were deleted & replaced with the average values for others in their group (MI)
green are averages; blue are from run 2 only; orange are average of the MI group

## Sheet: Supplemental Table S2
Table S3. Glycoproteomics Results; values for individual samples are intensity units.
								Age	71	64	63	63	65	62	46	80	63	69	64	61	80	72	60	65	64	59	51	56	60	52	52	63	67	58	59	71	74	58	63	64	84	49	62	68	64	59	74	58	68
								Gender	Men	Men	Men	Men	Men	Men	Men	Men	Men	Men	Men	Men	Men	Men	Men	Men	Men	Men	Men	Men	Men	Men	Men	Women	Women	Women	Women	Women	Women	Women	Women	Women	Women	Women	Women	Women	Women	Women	Women	Women	Women
Accession #	Protein	# of pep	PEPTIDE	modification	Xcorr	charge	m/z [Da]	RT (min)	MI	MI	MI	MI	MI	MI	MI	MI	MI	MI	MI	MI	MI	MI	MI	MI	MI	MI	MI	MI	MI	MI	MI	MI	MI	MI	MI	MI	MI	MI	MI	MI	MI	MI	MI	MI	MI	MI	MI	MI	MI
148806925	Adhesion G protein-coupled receptor L4	1	TTEFDTNSTDIALK	Deamidated(7)	2.00945	2	778.868	81.8671	3.97146e+07	1.2522e+08	4.25715e+07	2.77016e+07	2.18743e+07	4.07794e+06	1.30789e+07	7.35032e+06	6.89598e+07	4.7798e+07	6.26753e+07	2.59835e+07	4.12171e+07	5.41559e+06	6.66198e+07	5.45016e+07	5.72221e+07	6.50321e+07	15756.4	7.76531e+07	9.42833e+07	7.64321e+07	3.88297e+07	5.28151e+07	9.68373e+07	5.52656e+07	8.66395e+07	1.64619e+07	1.98324e+07	4.22052e+07	1.50042e+07	2.24438e+07	3.10193e+07	3.87194e+07	8.516e+07	8.43914e+07	1.22158e+07	2.59503e+07	2.29889e+07	4.35725e+07	3.28605e+07
148806925	Adhesion G protein-coupled receptor L4	1	DTLSNSTLTEFVK	Deamidated(5)	1.80328	2	728.37	105.698	7.871e+07	2.65327e+08	1.6426e+08	6.44661e+07	7.21935e+07	1.68768e+07	6.35016e+07	5.06337e+07	1.28511e+08	1.06927e+08	1.05162e+08	1.53827e+08	1.38004e+08	9.53626e+07	1.38807e+08	1.94283e+08	1.38225e+08	5.93961e+07	7.8092e+06	1.60971e+08	1.14005e+08	8.12627e+07	1.57408e+08	1.76118e+08	1.23664e+08	8.54011e+07	2.14727e+08	4.90346e+07	6.3845e+07	7.6172e+07	8.38075e+07	4.25272e+07	1.67425e+08	1.00803e+08	1.45688e+08	4.3732e+07	6.91413e+07	4.25543e+07	1.68294e+08	5.51488e+07	1.77305e+08
4501987	afamin	2	YAEDKFNETTEK	Deamidated(7)	2.98789	2	615.443	36.9986	6.42382e+09	7.2288e+09	5.15345e+09	6.7969e+09	7.50223e+09	7.35999e+09	6.20775e+09	5.22642e+09	6.23934e+09	4.95258e+09	4.03757e+09	1.04345e+09	5.07418e+09	2.21249e+09	2.5493e+09	2.65487e+09	4.76641e+09	1.67032e+09	7.52641e+08	4.74697e+09	4.08683e+09	5.24178e+09	9.30004e+09	8.65842e+09	2.16725e+09	7.28388e+09	7.79415e+09	5.19035e+09	4.82703e+09	5.5317e+09	3.08294e+09	3.26522e+09	6.72578e+08	4.83828e+09	2.65421e+09	6.38976e+08	7.09454e+09	1.56385e+09	2.94881e+09	5.14905e+09	3.96721e+09
4501987	afamin	1	DIENFNSTQK	Deamidated(6)	2.68152	2	598.773	50.1832	7.4318e+09	7.18779e+09	1.15367e+10	8.1814e+09	8.15797e+09	9.02011e+09	7.16551e+09	5.68823e+09	5.75087e+09	5.81069e+09	5.65007e+09	2.5726e+09	5.09579e+09	2.38279e+09	6.32172e+09	1.29135e+09	4.73665e+09	2.40523e+09	5.4044e+08	3.88331e+09	4.998e+09	8.05834e+09	8.59193e+09	8.71985e+09	5.18452e+09	8.4334e+09	8.66001e+09	6.22066e+09	5.66105e+09	6.92387e+09	3.78804e+09	4.31645e+09	8.13097e+08	4.36879e+09	3.96785e+09	2.01023e+09	4.60577e+08	2.39979e+09	2.45414e+09	4.41707e+09	7.72224e+09
4501987	afamin	1	HNFSHCCSK	Carbamidomethyl(2)Carbamidomethyl(3)Carbamidomethyl(11)Deamidated(1)	3.09247	2	821.805	39.2247	3.75433e+08	5.83693e+08	5.15436e+08	3.04222e+08	4.69569e+08	2.82542e+08	4.07025e+08	2.39833e+08	2.894e+08	3.77936e+08	2.78476e+08	1.13969e+08	4.54969e+08	1.79341e+08	2.26368e+08	1.05859e+08	2.8421e+08	7.0662e+07	1.74633e+06	2.82413e+08	2.08604e+08	1.56349e+08	4.10157e+08	6.12332e+08	2.44423e+08	2.64385e+08	5.99291e+08	3.89478e+08	3.03073e+08	2.93829e+08	1.42238e+08	2.0148e+08	5.30614e+07	2.72359e+08	6.31165e+07	3.21351e+07	4.35885e+08	1.62714e+07	9.33798e+07	2.90443e+08	1.32007e+08
167857790	alpha-1-acid glycoprotein 1	1	ENGTISR	deamidated(2)	1.65562	2	389.191	16.5275	1.15364e+09	3.62422e+08	8.81738e+08	6.36394e+08	9.91799e+08	4.90214e+08	4.14504e+08	1.22685e+09	4.72794e+08	1.20863e+06	602510	3.68934e+06	1.20169e+06	2.07146e+08	2.67647e+08	4.7829e+08	7.38699e+07	1.40833e+08	8.46314e+07	2.69139e+08	7.89715e+08	2.40557e+08	1.36955e+08	1.94772e+08	8.34276e+08	1229657223	6.24241e+08	3.01793e+08	351127	220620	2.53875e+09	2.30478e+08	7.78567e+07	7.59681e+08	2.25424e+08	1.78885e+08	1.52369e+08	1.85515e+08	2.03994e+08	1.69276e+08	5.71403e+08
167857790	alpha-1-acid glycoprotein 1	4	QDQCIYNTTYLNVQR	Carbamidomethyl(4)deamidated(7)deamidated(12)	2.75685	2	880.324	35.9664	5.22537e+08	6.53419e+08	9.45154e+09	9.48291e+08	2.23991e+09	3.09232e+09	2.06302e+09	2.15406e+09	6.11568e+08	506001	926135	2.72309e+06	8.33418e+08	5.22872e+08	1.16572e+09	3.13608e+09	1.49907e+09	4.43589e+08	7.49524e+08	7.60149e+08	1.39353e+09	6.15904e+08	3.23397e+08	1.40735e+09	4.80762e+09	4.70495e+09	1.46158e+09	3.96249e+08	5.7294e+08	205238	9.38283e+08	5.14401e+08	6.20447e+08	1.33749e+09	1.38423e+09	1.51973e+09	3.78461e+08	1.58299e+09	1.06409e+09	5.07053e+08	2.38455e+09
4505529	alpha-1-acid glycoprotein 2	1	ENGTVSR	deamidated(2)	1.64844	2	382.182	14.3309	4.62984e+07	6.05938e+07	1.77677e+08	3.46209e+07	5.22914e+07	8.85718e+07	6.12551e+07	5.22174e+07	4.54293e+07	333673	0	0	248630	1.90304e+07	6.05609e+07	7.7803e+07	4.26163e+07	3.63016e+07	4.04472e+07	3.76214e+07	1.12198e+08	2.73328e+07	1.17985e+07	8.39252e+06	9.54175e+07	8.32825e+07	4.34108e+07	3.57735e+07	0	0	0	5.96959e+07	1.36115e+07	3.71899e+07	9.30425e+07	3.54245e+07	2.56205e+07	3.21167e+07	2.93144e+07	3.74488e+07	1.31377e+07
4505529	alpha-1-acid glycoprotein 2	4	QNQCFYNSSYLNVQR	Carbamidomethyl(4)deamidated(7)deamidated(12)	2.73384	2	908.155	55.2878	3.09307e+09	2.73532e+09	4.4144e+09	1.86989e+09	1.70622e+07	3.39095e+09	4.69373e+09	6.10383e+08	2.78207e+09	1.80194e+07	3.56655e+09	1.77538e+09	2.24786e+09	4.00818e+09	4.75877e+09	3.5615e+09	1.7376e+09	1.59364e+07	9.81152e+07	2.25483e+09	6.33818e+09	3.85949e+09	7.51369e+06	1.80288e+09	1.55933e+09	4.61119e+09	2.51082e+09	1.25878e+09	4.02374e+07	1.11623e+09	3.2257e+09	2.33563e+09	2.79585e+09	3.83704e+09	2.24146e+09	1.6555e+09	1.45791e+09	7.00059e+08	1.81815e+09	3.11839e+07	1.87068e+07
50659080	alpha-1-antichymotrypsin	2	YTGNASALFILPDQDK	deamidated(4)	3.07	3	804	106.374	4.42661e+10	3.5485e+10	3.83556e+10	4.37518e+10	5.03863e+10	4.08465e+10	4.98996e+10	4.61993e+10	4.4295e+10	2.11721e+10	2.37972e+10	2.73109e+10	4.07679e+10	3.36509e+10	4.90645e+10	4.43279e+10	3.42756e+10	3.02862e+10	2.08276e+10	4.29464e+10	5.01685e+10	5.61316e+10	3.63912e+10	2.51244e+10	4.64827e+10	5.64723e+10	4.29066e+10	2.81022e+10	3.06204e+10	2.82535e+10	3.94287e+10	3.286e+10	3.26873e+10	3.80761e+10	3.6455e+10	4.14272e+10	2.47568e+10	2.11174e+10	3.32621e+10	3.52807e+10	5.95375e+10
50659080	alpha-1-antichymotrypsin	1	YTGNASALFILPDQDKMEEVEAMLLPETLKR	deamidated(4)Oxidation(17)Oxidation(23)	2.74874	4	889.946	92.3944	3.95043e+08	1.89106e+08	2.74201e+08	1.76081e+08	2.57877e+08	3.60162e+08	1.36347e+08	2.03546e+08	9.48632e+07	1.29458e+08	7.56179e+07	1.14069e+08	2.2161e+08	2.0481e+08	8.80457e+07	1.95383e+08	1.52924e+08	2.99511e+08	1.66627e+08	4.14296e+07	1.86646e+08	1.89768e+08	2.84703e+08	1.53802e+08	3.58167e+08	1.983e+08	1.80595e+08	1.52351e+08	3.42616e+08	8.74447e+07	1.34955e+08	7.12586e+07	1.44459e+08	1.55902e+08	1.06517e+08	1.45746e+08	1.56425e+08	1.95298e+08	9.9062e+07	3.70872e+08	3.26948e+08
50659080	alpha-1-antichymotrypsin	3	FNLTETSEAEIHQSFQHLLR	deamidated(2)deamidated(4)deamidated(9)	2.73267	2	838.18	40.7725	6.62244e+07	1.78851e+08	1.59816e+09	1.53458e+09	2.33442e+09	2.32087e+09	3.02322e+09	3.06018e+09	4.6263e+08	179174	1.49654e+07	6.71392e+06	1.75646e+07	1.02091e+09	1.98481e+09	2.06605e+09	3.40824e+07	6.21243e+08	7.40078e+08	9.5802e+08	2.23229e+09	1.81566e+09	7.02386e+08	1.19773e+08	4.58779e+09	1.7368e+09	1.91897e+09	1.19376e+08	1.12142e+09	2.65654e+06	6.5122e+08	3.09019e+08	6.35186e+08	7.65206e+08	4.37777e+08	7.54431e+08	7.71647e+08	1.14174e+09	8.80846e+08	1.57112e+09	1.72598e+09
50659080	alpha-1-antichymotrypsin	2	YTGNASALFILPDQDKMEEVEAMLLPETLK	deamidated(4)Oxidation(17)Oxidation(23)	3.04443	3	1275.5	97.2087	5.99698e+08	4.34339e+08	6.02524e+08	4.26113e+08	5.16721e+08	6.66656e+08	5.13193e+08	4.34024e+08	2.20342e+08	8.59437e+07	4.07238e+08	6.33168e+07	4.77912e+08	3.37999e+08	3.95788e+08	4.76111e+08	6.63676e+07	3.94028e+08	3.09895e+08	1.57085e+08	5.16333e+08	6.29159e+08	3.57395e+08	5.68471e+08	1.31975e+09	3.66026e+08	3.58412e+08	3.05877e+08	8.29218e+08	5.24643e+07	2.84569e+08	1.90177e+08	2.9696e+08	3.40369e+08	2.34553e+08	2.52785e+08	3.51053e+08	4.56715e+08	2.24807e+08	6.44137e+08	8.62477e+08
50659080	alpha-1-antichymotrypsin	5	TLNQSSDELQLSMGNAMFVK	deamidated(3)deamidated(15)Oxidation(13)Oxidation(17)	2.13532	3	974.383	38.2161	1.87179e+09	1.41617e+09	2.12137e+09	2.57592e+09	3.60294e+09	3.11168e+09	2.90054e+09	3.10536e+09	2.20303e+09	800494	203458	481038	1.97271e+09	1.08074e+09	1.87147e+09	2.6441e+09	7.78228e+08	1.89808e+09	1.14556e+09	9.62017e+08	1.64024e+09	1.47627e+09	9.38318e+08	1.54457e+09	4.28677e+09	3.33846e+09	2.43552e+09	1.31988e+09	2.10602e+09	330701	1.62737e+09	1.1799e+09	1.12434e+09	2.19711e+09	1.43177e+09	1.56694e+09	9.86434e+08	1.00643e+09	8.6381e+08	1.54777e+09	2.17632e+09
50659080	alpha-1-antichymotrypsin	3	KLINDYVKNGTR	deamidated(9)	2.62663	2	654.488	31.1069	3.64994e+07	1.29035e+07	1.54862e+07	2.25281e+07	4.00391e+07	2.01946e+07	1.73428e+07	2.47775e+07	1.69913e+07	0	0	0	0	8.68071e+06	566382	7.42545e+06	5.15625e+06	1.08241e+07	2.91423e+06	3.7419e+06	1.54625e+07	7.7403e+06	2.72765e+06	8.09706e+06	3.87635e+07	3.32449e+07	3.60407e+07	9.06487e+06	31388.1	0	47803.4	1.05311e+07	351839	7.16439e+06	1.03255e+06	5.43678e+06	1.06396e+06	3.59994e+06	1.9767e+06	9.75771e+06	6.96592e+06
16418467	alpha-1-antichymotrypsin	1	KLPPGLLANFTLLR	deamidated(2)	2.29196	3	801.063	53.9142	3.63359e+07	7.42641e+06	5.36841e+07	3.30365e+07	6.5363e+07	6.8097e+07	8.11773e+07	7.89624e+07	9.31602e+06	0	0	0	1.04011e+06	9.71521e+07	7.28865e+07	4.11277e+07	3.56073e+06	1.16965e+07	1.5363e+07	6.48442e+06	1.81122e+07	4.31965e+07	3.41536e+06	3.70131e+07	2.50905e+08	5.25521e+07	2.6467e+07	4.59518e+06	1.05016e+08	0	1.66915e+07	2.80522e+07	1.04758e+07	5.25269e+07	6.47242e+06	9.63663e+06	2.94646e+07	3.61933e+07	1.57915e+07	1.94044e+07	3.64786e+07
50659080	alpha-1-antichymotrypsin	3	LINDYVKNGTR	deamidated(3)deamidated(8)	2.21426	3	503.824	19.7523	6.5422e+07	4.30343e+07	2.1757e+07	5.73604e+07	7.77927e+07	4.39952e+07	4.39252e+07	5.30408e+07	3.39082e+07	9.65582e+06	962864	3.91713e+06	1.22584e+07	3.9605e+07	2.75996e+06	1.95497e+07	4.52418e+06	3.38674e+07	8.19049e+06	1.35529e+07	2.58522e+07	3.40193e+07	1.79964e+07	2.3101e+06	8.90582e+07	8.26174e+07	5.80815e+07	3.50384e+07	8.85819e+06	1.31505e+06	3.74703e+07	2.54654e+07	2.60671e+06	1.77337e+07	5.98525e+06	1.43889e+07	1.80135e+07	1.90925e+07	5.0277e+06	2.21081e+07	3.67129e+07
50363217	alpha-1-antitrypsin	2	YLGNATAIFFLPDEGK	deamidated(4)	2.01585	2	732.621	64.7162	1.1017e+08	5.04782e+08	4.71943e+08	8.43648e+08	4.19338e+08	5.27058e+08	6.85927e+08	9.93971e+08	4.76652e+08	2.21867e+07	1.28374e+08	6.05394e+07	3.53828e+08	3.61256e+08	5.61795e+08	5.58367e+08	3.45856e+08	2.08527e+08	4.08574e+08	2.73376e+08	5.23371e+08	4.50111e+08	3.43923e+08	6.04359e+07	1.06048e+09	4.4357e+08	6.83318e+08	4.55522e+08	4.71374e+08	2.54243e+07	5.39933e+08	4.29803e+08	3.2593e+08	4.33981e+08	2.69508e+08	1.90079e+08	3.93495e+08	4.96658e+08	3.03616e+08	3.19637e+08	5.15353e+08
50363217	alpha-1-antitrypsin	2	QLAHQSNSTNIFFSPVSIATAFAMLSLGTK	deamidated(7)Oxidation(24)	2.97464	3	933.974	85.248	5.89523e+07	8.04175e+07	2.65449e+08	9.81494e+07	1.85039e+08	1.6388e+08	2.18973e+08	2.97882e+08	1.68921e+07	5.28267e+08	9.34714e+07	4.80686e+08	3.18114e+08	1.16758e+08	1.10141e+08	9.5983e+07	6.89291e+07	4.74122e+07	4.43659e+07	5.94411e+07	6.75054e+07	1.60534e+08	3.43737e+07	5.29413e+07	5.98693e+08	1.49104e+08	1.47969e+08	5.16645e+07	9.41258e+07	1.73635e+06	2.51158e+07	1.80952e+07	3.49113e+07	9.79709e+07	2.52851e+07	3.89933e+07	5.5331e+07	1.06666e+08	5.04319e+07	1.55588e+08	1.72793e+08
50363217	alpha-1-antitrypsin	3	YLGNATAIFFLPDEGKLQHLENELTHDIITK	deamidated(4)deamidated(22)	3.01422	3	1083.34	73.2707	6.65331e+07	1.41863e+06	2.35301e+08	4.64211e+07	2.26464e+08	2.39004e+08	2.3029e+08	2.2072e+08	2.48726e+06	6.90809e+07	3.17782e+07	72013.8	379356	1.478e+08	2.1957e+07	6.4955e+07	4.70506e+07	3.71109e+07	2.91745e+07	1.50181e+07	1.26306e+08	7.16249e+07	2.1557e+07	6.30598e+07	5.98796e+08	1.06611e+08	9.03108e+07	1.39826e+06	2.6995e+07	33794.5	3.92382e+06	1.85071e+06	1.23244e+07	3.72261e+07	7.19212e+06	2.22912e+07	1.43037e+07	3.14956e+07	1.25256e+07	4.48034e+07	9.39097e+07
50363217	alpha-1-antitrypsin	3	ADTHDEILEGLNFNLTEIPEAQIHEGFQELLR	deamidated(14)	4.17318	3	1334.66	77.3299	5.10932e+08	3.25547e+08	3.98042e+09	2.97462e+08	1.58806e+09	2.43315e+09	4.04515e+09	6.86278e+09	9.77077e+07	4.1985e+09	3.68415e+08	276576	4.02433e+07	1.90099e+09	1.14303e+09	2.78588e+09	1.17851e+09	4.02985e+08	3.76417e+08	7.03218e+08	4.50494e+09	3.651e+09	1.21533e+09	4.24043e+08	1.14447e+10	1.37925e+09	1.21427e+09	1.92084e+08	4.74279e+08	2.26604e+06	9.36234e+07	8.46623e+07	3.94601e+08	6.0281e+08	1.41151e+08	1.67018e+08	7.35474e+08	2.56609e+09	7.42796e+08	2.21938e+09	4.19213e+09
50363221	alpha-1-antitrypsin	1	FNKPFVFLMIEQNTK	Deamidated(2)Oxidation(9)	1.82092	3	624.996	103.567	1.41673e+09	1.30233e+08	1.23011e+08	2.13499e+08	7.52268e+07	1.36648e+08	2.6581e+08	3.59561e+08	2.20548e+08	1.0707e+08	1.63434e+08	2.12903e+08	2.77138e+07	1.23519e+08	328320	1.43552e+08	3.21585e+07	1.17046e+08	3.89272e+07	1.13479e+08	7.32035e+07	2.68119e+08	2.88841e+08	1.3263e+08	4.00952e+08	6.14335e+07	4.96054e+08	1.47666e+08	9.38597e+07	1.34188e+08	2.16094e+08	6.42472e+07	2.01013e+08	5.66012e+07	9.11204e+07	1.53541e+08	9.51792e+07	3.65654e+07	9.29661e+07	1.25884e+08	5.402e+07
21071030	Alpha-1B-glycoprotein	1	NGVAQEPVHLDSPAIK	Deamidated(1)	2.65431	3	559.292	71.5284	2.19308e+08	8.23963e+07	1.09517e+08	5.9621e+07	1.06757e+08	2.86498e+06	1.38614e+08	1.06535e+07	1.83858e+08	1.69755e+08	1.06835e+08	9.44618e+07	8.85543e+07	9.89606e+07	1.25978e+08	6.28493e+07	9.27624e+07	8.60171e+07	8.03145e+06	1.62918e+08	2.34881e+08	1.77027e+08	1.46563e+08	9.61045e+07	1.0019e+08	1.16082e+07	4.83424e+06	6.44581e+07	9.13186e+07	1.54048e+08	1.18511e+08	6.75354e+07	1.0217e+08	9.80193e+07	1.56115e+08	2.44172e+08	7.67829e+07	1.75487e+07	7.51123e+07	1.39652e+08	1.90552e+08
156523970	alpha-2-HS-glycoprotein	7	AALAAFNAQNNGSNFQLEEISR	deamidated(7)deamidated(11)deaminated(10)deamidated(14)	2.49704	3	902.841	50.0693	1.55791e+08	1.28778e+09	1.97025e+09	1.28532e+09	8.94996e+08	1.3144e+09	1.25797e+09	1.94888e+09	7.22927e+08	1.98059e+08	7.60586e+08	2.21101e+08	7.78292e+08	5.64854e+08	1.20761e+09	7.0331e+08	6.22362e+08	5.13544e+08	6.11217e+08	5.04623e+08	1.49041e+09	1.1844e+09	1.07415e+09	3.50865e+08	2.76564e+09	1.07362e+09	1.17476e+09	7.5778e+08	1.42357e+09	8.73067e+08	8.18726e+08	9.16037e+08	3.81698e+08	9.95865e+08	5.2435e+08	5.73338e+08	6.56047e+08	8.15528e+08	4.07478e+08	6.99748e+08	1.04467e+09
156523970	alpha-2-HS-glycoprotein	2	VCQDCPLLAPLNDTR	Carbamidomethyl(2)Carbamidomethyl(5)deamidated(12)	2.39008	2	739.269	42.9505	1.55957e+09	3.40787e+09	7.65794e+09	5.62057e+09	4.94842e+09	4.76913e+09	4.7283e+09	6.71145e+09	5.12952e+09	884927	1.32708e+06	1.94091e+06	3.70972e+09	1.66576e+09	3.23796e+09	1.35352e+09	5.76929e+08	1.70232e+09	1.06961e+09	1.47609e+09	1.64427e+09	7.03054e+08	1.33756e+09	1.21005e+09	7.92709e+09	8.84769e+09	6.5847e+09	3.66864e+09	3.97736e+09	1.62804e+06	3.97346e+09	3.37722e+09	1.14823e+09	3.64541e+09	2.14428e+09	1.91353e+09	1.10942e+09	1.33405e+09	7.25937e+08	8.37615e+08	1.35017e+09
156523970	alpha-2-HS-glycoprotein	2	KVCQDCPLLAPLNDTR	Carbamidomethyl(3)Carbamidomethyl(6)deamidated(13)	2.1839	2	792.64	33.8982	4.77069e+07	1.44555e+08	3.06165e+08	2.56119e+08	2.10636e+08	1.96279e+08	1.8518e+08	2.26679e+08	1.75728e+08	6.08409e+06	2.68014e+06	1.43097e+06	1.46112e+08	4.71836e+07	9.6164e+07	4.61823e+07	1.68407e+08	5.94803e+07	3.8137e+07	2.08309e+07	5.68739e+07	4.28654e+07	6.6379e+07	2.39361e+07	3.16116e+08	3.42818e+08	2.38143e+08	1.19209e+08	1.24736e+08	1.76431e+06	1.1603e+08	1.39069e+08	3.44245e+07	1.44239e+08	6.39374e+07	7.42989e+07	2.53852e+07	2.85801e+07	4.28255e+07	1.92186e+07	4.55313e+07
767983911	Aminopeptidase N isoform X1	1	NATLVNEADKLR	Deamidated(1)	1.83141	2	672.85	69.1934	2.49005e+08	1.02262e+06	1.77634e+08	1.14644e+08	3.60049e+08	1.45806e+08	3.01421e+08	2.62438e+08	4.27471e+08	3.70571e+08	430691	1.22644e+08	1.28852e+08	1.62453e+08	2.10418e+08	7.62022e+07	1.50094e+08	2.12983e+08	163177	3.55793e+08	5.32699e+08	3.17588e+08	1.54911e+08	1.4998e+08	3.52953e+08	2.76821e+08	2.79015e+08	1.11172e+08	2.94728e+08	2.8003e+08	2.38735e+08	1.05322e+08	7.72554e+07	1.29209e+08	2.79571e+08	6.44299e+08	4.76942e+07	4.62858e+07	1.6536e+08	2.35414e+08	2.9892e+08
767983911	Aminopeptidase N isoform X1	1	NATLVNEADK	Deamidated(1)	2.20214	2	538.268	39.2945	4.2272e+07	3.48302e+07	7.03598e+07	5.95951e+07	2.38642e+07	3.56899e+07	3.96873e+07	3.00413e+07	5.92115e+07	4.45846e+07	2.5303e+07	2.5766e+07	2.31958e+07	1.74411e+07	2.27661e+07	1.96514e+07	4.14226e+07	2.52164e+07	6.34541e+06	2.14118e+07	3.69022e+07	2.90059e+07	2.25951e+07	3.28375e+07	4.95235e+07	3.5874e+07	4.85097e+07	3.43236e+07	1.93467e+07	2.08941e+07	1.73561e+07	1.08804e+07	4.30837e+06	1.85564e+07	1.42521e+07	6.07059e+06	5.40971e+07	1.16092e+06	3.14003e+07	2.47109e+07	1.2433e+07
4557287	angiotensinogen	3	VYIHPFHLVIHNESTCEQLAK	Carbamidomethyl(16)Deamidated(12)	3.13807	4	656.208	71.1413	1.28099e+09	6.08117e+08	1.73452e+09	1.92485e+09	1.89234e+09	1.28243e+09	1.95387e+09	1.3315e+09	1.7662e+09	2.05246e+09	1.70903e+09	1.38122e+09	1.58817e+09	1.54086e+09	2.35141e+09	8.37884e+08	1.10747e+09	5.70925e+08	4.74281e+06	1.3146e+09	2.33362e+09	1.70524e+09	1.17677e+09	2.43348e+09	6.81743e+08	1.71108e+09	2.03905e+09	1.2548e+09	1.42502e+09	1.28848e+09	1.14535e+09	4.01409e+08	1.0925e+09	9.99063e+08	9.10572e+08	2.83277e+09	1.32901e+09	4.3815e+07	1.29917e+09	1.15574e+09	3.32198e+09
321267560	Ankyrin repeat domain-containing protein 66	1	ELELSLPSLNQNMNKKNK	deamidated(12)deamidated(14)deamidated(17)Oxidation(13)	2.11815	3	707.03	54.1135	1.88016e+07	4.17281e+08	3.27899e+08	5.32227e+08	1.87217e+08	2.08041e+08	2.99997e+08	5.0068e+08	4.38614e+08	1.34157e+07	6.67091e+06	1.1355e+07	2.3356e+08	1.01297e+08	2.319e+08	2.11687e+08	8.07808e+07	9.65264e+07	3.04413e+08	2.00972e+08	3.39913e+08	3.7669e+08	2.00075e+08	6.51624e+06	3.20464e+08	2.97113e+08	2.99194e+08	1.55035e+08	1.26283e+08	4.31416e+06	2.32113e+08	1.51683e+08	1.00884e+08	1.97673e+08	7.72592e+07	1.42737e+08	2.7782e+08	1.54973e+08	2.40913e+08	1.10798e+08	2.46332e+08
530398069	Apolipoprotein A-I	1	LAARLEALKENGGAR	Deamidated(11)	2.90092	3	523.962	48.384	2.41775e+08	1.07654e+07	5.61337e+06	5.117e+07	3.54371e+06	1.86304e+07	1.48902e+07	1.08797e+07	2.26496e+07	3.12316e+06	2.62524e+08	1.31244e+08	5.478e+06	2.41879e+07	8.95983e+06	1.49193e+07	2.80299e+07	1.07534e+07	0	2.18726e+07	6.71359e+07	8.40037e+07	6.04043e+07	5.86066e+06	1.0342e+07	2.69174e+06	1.54677e+08	2.30169e+07	2.80492e+07	4.29026e+07	7.17599e+06	5.72194e+06	2.83567e+06	3.35839e+07	1.8633e+07	1.02893e+08	4.12258e+06	8.66812e+06	1.41176e+08	7.22714e+06	6.63807e+07
105990532	apolipoprotein B-100	2	FVEGSHNSTVSLTTK	deamidated(7)	2.23988	2	804.4	19.7641	3.95861e+08	3.73227e+08	6.09528e+08	2.33905e+08	3.44797e+08	4.74162e+08	4.8948e+08	4.11591e+08	2.36346e+08	6.39927e+06	2.44082e+06	405238	0	1.25754e+08	3.21598e+08	3.61425e+08	3.09966e+08	1.27321e+08	1.28225e+08	2.16208e+08	3.23143e+08	5.57959e+08	1.70425e+08	5.00784e+07	3.95999e+08	5.49019e+08	4.61234e+08	2.52271e+08	9.6944e+06	2.37855e+06	2.53092e+08	2.05396e+08	1.46937e+08	5.573e+08	1.79031e+08	1.8346e+08	2.51012e+08	3.44743e+08	1.63e+08	2.1945e+08	5.1286e+08
105990532	apolipoprotein B-100	1	FEVDSPVYNATWSASLK	deamidated(9)	2.56766	2	957.962	52.4094	2.07465e+07	1.93514e+08	4.32351e+08	1.45935e+08	8.11248e+07	2.00313e+08	1.43351e+08	1.78909e+08	5.05902e+07	1.24552e+07	0	858315	1.00899e+08	2.77731e+08	1.80296e+06	7.87107e+07	2.44982e+07	1.51693e+07	5.55551e+07	1.70679e+07	4.70786e+08	3.53434e+08	6.26321e+07	1.45962e+08	1.29626e+08	3.70145e+07	2.45045e+08	1.53213e+08	1.60268e+08	0	7.95102e+07	7.00622e+07	467621	2.73391e+07	0	8.30698e+06	5.92889e+07	2.2116e+07	7.79488e+07	2.03396e+07	2.64646e+08
105990532	apolipoprotein B-100	1	VNQNLVYESGSLNFSK	deamidated(13)	2.25622	2	900.446	37.8353	5.19681e+07	5.57431e+07	1.20621e+08	2.87652e+07	5.81147e+07	7.00596e+07	1.16035e+08	1.68597e+08	2.7297e+07	1.56003e+06	0	0	6.02519e+07	5.93526e+07	1.26537e+08	6.32055e+07	3.0617e+07	1.85518e+07	1.57545e+07	3.21593e+07	4.99709e+07	1.27589e+08	3.0324e+07	2.68911e+07	4.17434e+07	6.23621e+07	1.57363e+08	3.88398e+07	2.7968e+07	0	1.06241e+08	3.6137e+07	3.06969e+07	5.73975e+07	3.36931e+07	2.56898e+07	4.01553e+07	4.96488e+07	4.23303e+07	3.01689e+07	3.98615e+07
105990532	apolipoprotein B-100	1	YDFNSSMLYSTAK	deamidated(4)Oxidation(7)	1.64957	2	772.333	32.9514	9.13257e+08	1.39365e+09	3.08306e+09	1.07212e+09	1.54495e+09	1.99514e+09	1.70519e+09	1.56188e+09	1.20607e+09	3.43035e+07	3.39626e+06	1.02241e+07	1.11017e+09	5.6331e+08	1.52717e+09	1.15124e+09	1.35513e+09	5.09749e+08	4.28438e+08	5.26794e+08	8.83796e+08	2.49987e+09	6.40605e+08	3.08749e+08	2.01694e+09	1.90612e+09	2.1926e+09	1.22381e+09	8.30518e+08	5.56967e+06	1.12611e+09	9.3843e+08	6.26913e+08	1.88884e+09	8.65227e+08	6.23267e+08	7.80174e+08	9.37911e+08	6.89241e+08	7.76356e+08	1.72013e+09
4502161	Apolipoprotein C-IV	1	MKELLETVVNRTR	Deamidated(10)Oxidation(1)	2.45073	3	535.958	64.7141	1.71271e+08	397146	3.89814e+06	2.05807e+08	4.86756e+07	2.24852e+07	4.11482e+07	1.4856e+07	1.70015e+07	658256	1.57681e+08	8.56736e+07	4.1127e+06	2.45894e+07	3.24039e+06	2.80156e+06	1.22037e+07	9.11548e+06	118881	9.9408e+06	1.37012e+08	7.47042e+07	4.13238e+07	0	276832	6.22164e+07	8.52214e+07	2.27533e+07	3.45353e+07	4.18911e+07	2.71924e+07	5.67297e+06	1.31972e+07	1.99675e+07	1.75912e+06	3.10358e+07	653048	1.45719e+06	5.40282e+07	558479	5.94923e+07
4502161	Apolipoprotein C-IV	1	ELLETVVNR	Deamidated(8)	2.2385	2	537.297	53.2716	2.99926e+08	3.89888e+08	5.59827e+08	4.75885e+08	4.40304e+08	1.12018e+08	2.46972e+08	1.38988e+08	4.07615e+08	1.19778e+08	2.01272e+08	1.61997e+08	3.29999e+08	3.04831e+08	2.7762e+08	1.46932e+08	2.77037e+08	2.9927e+08	6.23555e+07	2.8169e+08	7.89669e+08	6.56725e+08	1.71194e+08	3.70777e+08	1.06473e+08	1.35138e+09	3.00486e+08	4.38391e+08	2.27507e+08	3.36813e+08	4.92799e+08	1.81365e+08	1.5083e+08	2.0862e+08	5.52871e+08	4.41731e+08	1.62354e+08	9.71935e+07	2.63744e+08	2.2105e+08	1.89899e+08
4502161	Apolipoprotein C-IV	2	MKELLETVVNR	Deamidated(10)Oxidation(1)	2.46115	2	562.551	67.1776	2.59631e+08	1.70146e+08	2.88423e+08	3.07596e+08	2.2235e+08	5.32819e+07	1.21165e+08	5.98469e+07	1.82768e+08	6.9285e+07	1.74977e+08	1.47175e+08	1.39641e+08	1.03588e+08	8.763e+07	4.29903e+07	1.23646e+08	8.57269e+07	1.69125e+06	9.38308e+07	3.37866e+08	3.31543e+08	8.57626e+07	1.67298e+08	6.01355e+07	5.59806e+08	1.62823e+08	1.9046e+08	1.04892e+08	1.80298e+08	1.6738e+08	7.5084e+07	5.75517e+07	7.63633e+07	1.84124e+08	1.56322e+08	2.32962e+06	2.07801e+07	1.19098e+08	9.35077e+07	3.01799e+08
4502163	apolipoprotein D	3	ADGTVNQIEGEATPVNLTEPAKLEVK	Deamidated(16)	3.10526	3	965.894	87.2169	4.35204e+09	4.5832e+09	3.32146e+09	7.04914e+09	3.10265e+09	5.17031e+09	5.40478e+09	4.08454e+09	5.39883e+09	5.07995e+09	5.3435e+09	6.49289e+09	3.80123e+09	3.54146e+09	3.8787e+09	4.19014e+09	4.67515e+09	1.92124e+09	1.23016e+09	3.10841e+09	3.66069e+09	7.66573e+09	4.57411e+09	4.8755e+09	2.35778e+09	5.82617e+09	3.33842e+09	3.30528e+09	3.8223e+09	4.12304e+09	1.69033e+09	2.13568e+09	3.34063e+09	3.06116e+09	2.94297e+09	5.93263e+09	1.29793e+09	6.6321e+08	4.59061e+09	2.41861e+09	1.03305e+09
4502163	apolipoprotein D	4	ADGTVNQIEGEATPVNLTEPAK	deamidated(6)deamidated(16)	2.74726	3	940.824	55.8416	6.50535e+09	7.44526e+09	5.65844e+09	1.1543e+10	6.05419e+09	7.90625e+09	9.56614e+09	7.18246e+09	8.63553e+09	8.38883e+09	7.33483e+09	1.09008e+10	7.25744e+09	7.04713e+09	7.28219e+09	7.94562e+09	1.12693e+10	4.58235e+09	1.41989e+09	5.52283e+09	8.19763e+09	9.51228e+09	5.97677e+09	8.02687e+09	4.71933e+09	9.58736e+09	6.14869e+09	6.25277e+09	6.51377e+09	6.55932e+09	4.1514e+09	4.34662e+09	6.53784e+09	7.21911e+09	7.72917e+09	1.20098e+10	5.82813e+09	2.03174e+09	9.08323e+09	4.8538e+09	6.90699e+09
4502163	apolipoprotein D	2	CIQANYSLMENGK	Carbamidomethyl(1)deamidated(5)deamidated(11)Oxidation(9)	2.01735	2	773.002	35.1685	8.07343e+07	7.0361e+07	3.02545e+08	1.25676e+08	1.70782e+08	5.19568e+08	5.00239e+08	1.02945e+08	8.90415e+07	5.44803e+07	4.04795e+07	6.45382e+07	3.1675e+07	4.87833e+07	3.32328e+08	4.0382e+08	6.11007e+08	1.67087e+08	2.84107e+08	1.15541e+08	2.91283e+08	2.0387e+08	5.57193e+07	1.57115e+08	2.75052e+08	6.13624e+08	1.63582e+08	8.60568e+07	5.09106e+07	2.94132e+07	3.83373e+07	4.06807e+07	1.59168e+08	4.66741e+08	2.24824e+08	2.62799e+08	9.41663e+07	2.04295e+08	3.3321e+08	5.47653e+07	2.67644e+08
4502165	apolipoprotein F	1	QGGVNATQVLIQHLR	Deamidated(5)	3.45461	3	545.97	93.9101	2.6655e+07	5.02814e+06	3.44784e+07	5.20267e+07	4.14788e+07	2.00784e+07	2.26738e+07	3.40348e+07	3.99409e+07	2.81929e+07	2.66662e+07	9.57818e+07	2.14318e+07	2.62874e+07	2.81652e+07	1.81061e+07	1.53355e+07	2.75484e+07	0	7.45715e+06	3.43116e+07	8.17459e+07	8.93572e+06	2.49473e+07	1.72958e+07	5.88047e+07	6.5049e+06	1.75588e+07	1.44961e+07	2.85405e+07	5.99744e+06	6.02476e+06	1.66233e+07	6.86096e+06	9.28288e+06	1.61398e+06	6.93698e+06	2.07537e+06	8.68148e+07	9.24767e+06	3.78868e+07
153266841	Beta-2-glycoprotein 1	4	VYKPSAGNNSLYR	Deamidated(8)	2.52258	3	613.367	28.3372	1.77645e+10	1.0061e+10	1.77075e+10	1.42338e+10	1.1975e+10	1.15286e+10	1.42153e+10	1.09468e+10	1.36695e+10	7.71586e+09	8.4399e+09	6.4124e+09	2.80306e+09	6.39319e+09	1.08025e+10	4.69233e+08	7.08011e+09	5.90334e+09	1.42175e+09	2.82872e+09	6.19751e+09	1.49722e+10	3.4335e+09	1.05511e+10	9.61924e+09	8.6144e+09	1.07937e+10	4.79377e+09	1.61423e+08	4.4223e+09	5.38812e+09	4.15684e+09	1.2251e+09	3.8331e+09	1.29028e+10	7.16331e+09	3.44324e+09	2.50546e+09	1.014e+10	6.12378e+09	6.80195e+09
153266841	Beta-2-glycoprotein 1	1	LGNWSAMPSCK	Carbamidomethyl(10)Deamidated(3)Oxidation(7)	2.07733	2	626.278	54.8493	2.17231e+08	2.1286e+10	1.63085e+10	1.84132e+10	2.20568e+09	1.22229e+09	7.02647e+08	4.49051e+06	1.18621e+09	1.14363e+09	1.95797e+10	1.12407e+10	6.94229e+09	8.59765e+09	9.94792e+09	1.28149e+10	6.34547e+09	5.44639e+09	6.41773e+09	2.7071e+09	1.83387e+07	6.21979e+09	1.6204e+10	2.7974e+10	1.72565e+09	1.36184e+09	1.00477e+10	5.79789e+09	4.62499e+09	4.49102e+09	1.50146e+09	2.74597e+08	8.3896e+08	2.67503e+09	1.26146e+09	7.40601e+08	1.47167e+09	1.885e+09	3.89474e+09	3.42275e+09	3.74551e+09
153266841	Beta-2-glycoprotein 1	2	DTAVFECLPQHAMFGNDTITCTTHGNWTK	Carbamidomethyl(7)Carbamidomethyl(21)Deamidated(16)Deamidated(26)Oxidation(13)	2.34061	3	984.344	105.916	8.70238e+09	1.11217e+09	3.48561e+09	9.08362e+09	8.158e+09	6.43434e+09	7.69402e+09	7.73107e+09	3.47478e+09	2.79056e+07	1.18447e+10	4.62955e+09	3.14541e+09	8.03554e+09	5.47797e+09	1.26947e+09	2.09073e+09	3.14649e+09	3.8722e+08	2.31902e+09	6.43644e+09	5.41649e+09	3.19745e+09	3.04235e+08	1.49817e+07	8.46717e+09	5.68382e+09	5.11688e+09	5.43526e+09	9.7303e+09	4.74771e+09	4.82759e+09	3.12974e+09	3.4683e+09	2.0845e+09	5.92557e+09	2.31131e+09	1.07942e+09	3.08408e+09	1.19097e+09	3.69237e+09
21071039	beta-Ala-His dipeptidase		LVPHMNVSAVEK	deamidated(6)Oxidation(5)	1.97565	2	559.207	18.8052	3.01591e+08	1.36626e+08	2.422e+08	1.40812e+08	2.57633e+08	1.28636e+08	9.9702e+07	9.1005e+07	1.11926e+08	144653	717961	0	690326	1.04727e+08	1.11792e+08	8.44928e+07	6.55953e+07	3.62524e+07	6.31938e+07	5.07961e+07	1.35315e+08	1.21865e+08	8.31909e+07	9.30596e+06	9.36432e+07	2.27391e+08	1.24958e+08	1.02168e+08	0	0	2.92509e+06	1.30127e+08	1.61222e+07	2.6682e+08	6.62138e+07	3.87397e+07	5.11913e+07	6.29208e+07	6.55696e+07	4.99221e+07	1.06996e+08
530366454	C4b-binding protein alpha chain isoform X1	1	FSLLGHASISCTVENETIGVWRPSPPTCEK	Deamidated(15)Carbamidomethyl(11)Carbamidomethyl(28)	3.2636	4	844.411	120.781	4.81567e+08	5.38519e+07	2.32627e+07	4.28703e+07	1.4597e+08	1.2118e+08	8.23922e+07	1.26209e+08	9.67209e+07	9.18737e+07	1.00224e+08	1.82804e+08	1.04163e+08	6.28732e+07	7.21398e+07	8.58025e+07	8.23599e+07	7.82971e+07	4.06537e+07	1.69148e+07	2.39561e+07	1.37609e+08	1.7298e+08	9.55445e+07	3.27738e+07	1.30938e+08	1.89055e+08	1.18669e+08	5.61018e+07	7.75655e+07	1.22998e+08	1.17308e+08	6.24334e+07	5.83997e+07	8.18335e+07	2.41807e+07	3.94341e+07	2.29664e+07	9.46384e+07	1.96027e+08	4.83839e+06
530366454	C4b-binding protein alpha chain isoform X1	1	SRPANHCVYFYGDEISFSCHETSR	Deamidated(5)Carbamidomethyl(7)Carbamidomethyl(19)	2.39434	4	730.854	80.0842	1.99877e+08	3.08383e+08	3.71967e+08	4.58741e+08	5.91286e+08	1.94001e+08	3.47e+08	4.5677e+08	4.31674e+08	4.15174e+08	3.65435e+08	1.52591e+08	4.11851e+08	6.00846e+08	2.9211e+08	1.95985e+08	2.09446e+08	6.22933e+07	1.57693e+06	3.75313e+08	5.5168e+08	1.82371e+08	2.40958e+08	8.02325e+07	3.54998e+08	5.06567e+08	8.03709e+08	2.90023e+08	3.02233e+08	2.68269e+08	2.28561e+08	1.01086e+08	1.24927e+08	1.54604e+08	7.27531e+08	3.55085e+08	1.43967e+08	6.60509e+07	2.77101e+08	1.95767e+08	7.82629e+08
530366456	C4b-binding protein alpha chain isoform X1	3	LSVDKDQYVEPENVTIQCDSGYGVVGPQSITCSGNR	Carbamidomethyl(18)Carbamidomethyl(32)Deamidated(13)Deamidated(35)	2.43195	3	1160.16	92.0959	1.53705e+09	1.18204e+09	1.61398e+09	1.16159e+09	1.19047e+09	8.4696e+08	1.44641e+09	1.00546e+09	2.04422e+09	1.56077e+09	1.41654e+09	1.43449e+09	1.96709e+09	1.45204e+09	2.01351e+09	2.01768e+09	1.50299e+09	7.04579e+08	7.08673e+07	1.94209e+09	2.42894e+09	1.74352e+09	1.06576e+09	1.39212e+09	1.80922e+09	1.93749e+09	1.6224e+09	1.08054e+09	7.36737e+08	8.84173e+08	1.22479e+09	9.81608e+08	1.79917e+09	1.63695e+09	1.8259e+09	2.4144e+09	9.89989e+08	7.30815e+07	1.65496e+09	1.16771e+09	3.1258e+09
530366456	C4b-binding protein alpha chain isoform X1	1	DQYVEPENVTIQCDSGYGVVGPQSITCSGNR	Carbamidomethyl(13)Carbamidomethyl(27)deamidated(8)deamidated(30)	2.5823	3	1144.84	49.976	3.73756e+07	5.39336e+07	5.74648e+07	6.79833e+07	4.02047e+07	3.42819e+07	5.43636e+07	1.33383e+08	6.58337e+07	0	852549	0	5.25913e+07	7.69095e+06	4.38784e+07	3.28924e+07	2.15309e+07	9.02684e+06	6.61253e+06	2.46092e+07	4.08599e+07	1.05954e+07	2.56559e+06	1.36266e+07	9.91007e+07	2.11821e+08	1.1112e+08	4.20112e+07	1.39453e+07	0	8.53109e+07	4.35811e+07	9.71978e+06	3.27259e+07	1.73251e+07	1.20009e+07	4.67161e+06	9.05909e+06	17043342	1.14281e+07	1.4393e+07
635172830	carboxypeptidase N subunit 2	1	LSNNALSGLPQGVFGK	Deamidated(3)	2.14768	2	802.429	107.814	2.65292e+08	2.25123e+08	3.34984e+08	9.55726e+07	2.01389e+08	2.17586e+08	2.54054e+08	1.18307e+08	2.97752e+08	2.15736e+08	1.39979e+08	1.56418e+08	2.04299e+08	1.46512e+08	3.40125e+08	1.97959e+08	2.78149e+08	1.33325e+08	3.30373e+07	3.34375e+08	3.66345e+08	3.06443e+08	3.50782e+08	2.69685e+08	1.97753e+08	1.6221e+08	2.63613e+08	2.07656e+08	2.442e+08	2.89482e+08	1.69071e+08	2.11243e+08	1.8628e+08	1.99057e+08	3.00948e+08	3.20313e+08	1.86401e+08	2.25902e+08	2.38985e+08	1.68386e+08	3.72966e+08
635172830	carboxypeptidase N subunit 2	1	AFGSNPNLTK	Deamidated(7)	2.09471	2	525.267	32.9429	3.78217e+09	2.98342e+09	2.74262e+09	2.44072e+09	2.02596e+09	2.08319e+09	1.94405e+09	1.80845e+09	3.33286e+09	7.24473e+08	2.35036e+09	1.66704e+09	1.95478e+09	1.84399e+09	3.58341e+09	2.48542e+09	2.4178e+09	2.09823e+09	5.87046e+08	2.33083e+09	3.93169e+09	3.65796e+09	3.11344e+09	3.57458e+09	1.36311e+09	4.00099e+09	2.82673e+09	1.88309e+09	1.90304e+09	2.60782e+09	2.34064e+09	2.34624e+09	3.47701e+08	2.35893e+09	3.05883e+09	1.55718e+09	1.90357e+09	1.2742e+09	2.5174e+09	2.46048e+09	3.18117e+09
635172830	carboxypeptidase N subunit 2	1	LYLGSNNLTALHPALFQNLSK	Deamidated(7)Deamidated(18)	3.0238	2	965.678	90.8857	7.82465e+07	2.11273e+07	1.2778e+08	2.82114e+07	3.85957e+07	4.07673e+07	5.20485e+07	6.20861e+07	2.24841e+07	1.29063e+07	1.48145e+07	1.93213e+07	1.62458e+07	5.74022e+07	8.976e+07	5.6147e+07	2.66185e+07	2.34307e+07	1.74375e+07	7.37479e+06	4.91502e+07	3.63528e+07	4.31094e+07	9.53521e+07	1.45516e+08	4.56229e+07	5.04186e+07	4.31258e+07	3.65954e+07	7.38762e+06	3.06311e+07	2.35276e+07	1.41003e+07	5.83847e+07	1.84126e+07	1.67427e+07	2.0053e+07	2.66427e+07	1.58328e+07	3.448e+07	3.39362e+07
543583701	Catenin alpha 2	1	VCEKNMKTSEMHTMSGAQTGR	Oxidation(11)Oxidation(14)Carbamidomethyl(2)Deamidated(5)	2.2858	6	403.509	7.46171	1.35485e+09	1.00589e+09	2.51071e+09	2.28886e+09	3.31425e+08	1.75735e+09	7.66413e+08	7.9094e+08	5.50354e+08	1.61028e+09	1.25169e+09	9.76861e+08	8.66636e+08	6.815e+08	1.50965e+08	7.65003e+07	1.62105e+08	2.8958e+07	706.698	3.11069e+08	8.06144e+08	2.43581e+08	1.52116e+08	1.33679e+09	1.60439e+08	2.16697e+09	0	7.86001e+08	9.43544e+08	1.58154e+09	5.86442e+08	2.89495e+08	2.52052e+08	3.12376e+08	1.30046e+07	1.15107e+07	3.56147e+08	8.68208e+07	2.47581e+08	2.42272e+08	1.11578e+08
4503143	Cathepsin D	1	GSLSYLNVTR	Deamidated(7)	2.15421	2	555.792	76.604	1.04131e+08	1.59196e+08	1.72988e+08	1.05502e+08	1.72652e+08	9.12217e+07	1.25766e+08	1.28287e+08	1.42616e+08	1.13936e+08	1.65731e+08	8.00623e+07	1.00089e+08	6.49593e+07	9.29615e+07	5.70152e+07	1.01255e+08	4.89695e+07	372931	9.70751e+07	1.14207e+08	8.97477e+07	6.87186e+07	2.22259e+08	9.34982e+07	1.82311e+08	1.75664e+08	1.09924e+08	9.04628e+07	6.76251e+07	5.78815e+07	6.60731e+07	3.13345e+07	6.93497e+07	1.18585e+08	1.04927e+08	9.50829e+07	2.1242e+07	9.01621e+07	8.20115e+07	2.15191e+06
42761474	CD59 glycoprotein	1	TAVNCSSDFDACLITK	Deamidated(4)Carbamidomethyl(5)Carbamidomethyl(12)	2.62248	2	902.399	88.7355	4.27516e+08	4.29753e+08	2.20695e+09	1.21855e+09	1.53437e+09	1.58846e+09	1.76746e+09	8.65695e+08	1.51565e+09	5.69382e+08	3.61825e+07	2.53666e+09	1.69151e+09	3.35447e+08	1.12618e+09	9.40173e+08	6.09833e+08	3.97824e+08	83123.6	1.02788e+09	4.65846e+07	2.77257e+08	7.34481e+08	4.38069e+08	2.3051e+09	3.41483e+09	3.41261e+08	4.63909e+08	1.27493e+09	1.54657e+09	9.22633e+08	4.93417e+08	6.05431e+08	4.47449e+08	3.20365e+08	1.27988e+08	7.76563e+08	1.63654e+08	1.17473e+09	6.9215e+08	2.66511e+08
105990535	coagulation factor V	1	TNINSSR	deamidated(4)	1.67525	2	396.696	14.6428	2.21654e+07	2.17025e+07	2.92298e+07	2.7137e+07	5.11113e+07	4.17633e+07	3.54112e+07	3.76627e+07	3.32808e+07	0	0	0	0	1.25499e+07	1.36098e+07	2.9742e+07	1.98827e+07	1.30225e+07	5.04348e+06	1.54536e+07	1.50408e+07	1.38078e+07	8.41056e+06	6.3864e+06	4.29471e+07	8.44793e+07	3.29126e+07	2.734e+07	0	0	0	1.91116e+07	7.20544e+06	6.20433e+07	1.55372e+07	2.18864e+07	5.39413e+06	8.28476e+06	9.97606e+06	4.92469e+07	1.40414e+07
105990535	coagulation factor V	1	NSVLNSSTAEHSSPYSEDPIEDPLQPDVTGIR	deamidated(5)	2.8356	3	1153.21	48.4324	5.96472e+07	6.98731e+07	1.77362e+08	1.65107e+08	2.77679e+08	2.44838e+08	1.29292e+08	1.97548e+08	1.62895e+08	0	320014	1.20388e+06	1.23574e+08	7.45358e+07	1.8068e+08	1.3824e+08	9.36106e+07	9.23954e+07	1.00344e+08	1.12019e+08	1.79549e+08	1.73539e+08	1.0615e+08	3.17776e+07	2.70159e+08	2.57838e+08	1.80397e+08	1.18778e+08	1.34624e+08	0	1.30058e+08	1.09861e+08	7.38717e+07	2.26488e+08	1.10151e+08	5.35268e+07	1.14977e+08	4.55061e+07	1.36528e+08	1.34718e+08	1.70573e+08
105990535	Coagulation factor V	1	TNINSSRDPDNIAAWYLR	Deamidated(4)	3.60455	3	703.344	101.602	1.98238e+08	6.83477e+07	5.27212e+07	2.2696e+08	2.95038e+08	1.75455e+08	1.23004e+08	2.33483e+08	3.53177e+07	1.26019e+07	1.0987e+08	6.03524e+07	8.37632e+07	7.08758e+07	2.15197e+08	1.76365e+08	4.06323e+08	4.07326e+08	1.49154e+08	2.27288e+07	2.6708e+07	7.28292e+07	7.01671e+07	9.96209e+07	1.85278e+07	1.67532e+08	5.24112e+07	5.02766e+07	6.60881e+08	3.24197e+08	1.73244e+08	2.50562e+08	1.6854e+08	7.59428e+07	7.7827e+07	1.51523e+08	2.98554e+07	5.99289e+08	1.71437e+08	4.67053e+08	2.89589e+07
105990535	Coagulation factor V	1	NSVLNSSTAEHSSPYSEDPIEDPLQPDVTGIR	Deamidated(5)	2.65685	3	1152.87	110.675	6.61003e+08	2.59385e+08	1.77655e+08	4.14265e+08	8.44063e+08	3.9118e+08	2.52814e+08	4.14391e+08	5.05973e+08	3.5397e+08	6.30957e+08	5.60054e+08	3.50313e+08	4.78446e+08	6.65897e+08	4.88584e+08	5.53357e+08	2.15389e+08	7.9113e+06	6.08842e+08	7.70178e+08	8.25851e+08	5.2115e+08	4.77151e+08	5.58326e+07	7.45977e+08	5.68012e+08	1.34124e+08	5.25596e+08	5.25658e+08	4.01587e+08	2.51983e+08	4.77752e+08	4.75829e+08	4.40228e+08	4.75954e+08	2.68036e+08	7.55364e+06	4.37245e+08	4.43619e+08	8.49518e+08
105990535	Coagulation factor V	2	VSAITLVSATSTTANMTVGPEGK	Deamidated(15)Oxidation(16)	2.61696	3	876.723	80.974	3.40567e+08	2.30108e+08	3.80194e+08	3.3509e+08	5.1737e+08	3.48664e+08	2.90138e+08	3.47013e+08	2.74136e+08	3.7787e+08	2.72019e+08	3.57179e+08	2.33361e+08	3.01631e+08	4.66162e+08	3.20152e+08	3.11879e+08	1.78281e+08	6.93543e+07	3.70761e+08	3.88941e+08	4.39852e+08	2.05542e+08	3.28812e+08	4.08176e+08	4.29383e+08	4.20981e+08	2.51776e+08	2.1223e+08	2.0373e+08	2.3445e+08	2.2391e+08	2.95216e+08	3.34472e+08	2.88286e+08	3.17151e+08	1.25413e+08	5.00671e+07	3.78417e+08	2.39819e+08	1.46729e+08
7705753	complement C1q subcomponent subunit A	3	RNPPMGGNVVIFDTVITNQEEPYQNHSGR	Deamidated(25)Oxidation(5)	4.4333	4	850.053	81.1755	3.8467e+09	3.74283e+09	6.40501e+08	7.26775e+08	4.08327e+09	4.77897e+09	4.11158e+09	4.32389e+09	6.66341e+08	3.94064e+09	3.36745e+09	3.19261e+09	2.57636e+09	2.94525e+09	3.95696e+09	2.84647e+09	2.5531e+09	1.84797e+09	1.60767e+08	3.43554e+09	3.63533e+09	4.34966e+09	4.30292e+09	3.05711e+09	3.39444e+09	5.16606e+08	5.14014e+09	3.07806e+09	3.59164e+09	3.36379e+09	2.25326e+09	2.50809e+09	3.53838e+09	3.25194e+09	3.34881e+09	5.19838e+09	2.97056e+09	8.96507e+08	6.14255e+09	2.82725e+09	5.74404e+09
7705753	complement C1q subcomponent subunit A	3	NPPMGGNVVIFDTVITNQEEPYQNHSGR	deamidated(1)deamidated(7)deamidated(24)Oxidation(4)	3.49171	3	992.117	69.6429	1.38502e+09	2.32224e+09	2.73392e+09	1.7203e+09	1.87936e+09	2.52216e+09	2.25459e+09	2.29504e+09	2.69184e+09	1.87042e+09	9.37285e+08	1.31738e+09	1.46082e+09	1.29292e+09	2.58159e+09	1.74321e+09	1.65674e+09	1.05151e+09	4.31192e+08	2.26333e+09	2.8546e+09	2.71874e+09	2.3015e+09	1.26301e+09	2.78206e+09	2.06317e+09	3.18753e+09	1.90092e+09	1.89101e+09	1.10911e+09	1.10025e+09	1.53252e+09	2.22142e+09	2.09916e+09	1.72998e+09	2.57419e+09	1.32762e+09	7.07104e+08	3.72257e+09	1.70023e+09	2.72786e+09
66347875	complement C1r	1	EHEAQSNASLDVFLGHTNVEELMK	deamidated(7)Oxidation(23)	1.9739	3	905.756	41.3642	3.04954e+07	6.82155e+07	1.79932e+08	1.0844e+08	1.12365e+08	1.1485e+08	1.77793e+08	2.10918e+08	9.98502e+07	0	0	0	5.17137e+07	1.01692e+08	2.46727e+08	1.0407e+08	6.85995e+07	3.78662e+07	7.15677e+07	9.29321e+07	2.6367e+08	1.25803e+08	9.59167e+07	7.01538e+06	2.83526e+08	1.40181e+08	2.17022e+08	7.87442e+07	9.8714e+07	153081	6.00475e+07	9.4836e+07	7.2056e+07	1.85885e+08	6.14616e+07	4.46912e+07	7.52693e+07	9.97584e+07	8.80482e+07	7.47081e+07	1.59838e+08
115298678	complement C3	1	VHQYFNVELIQPGAVK	Deamidated(6)	2.5397	3	615.002	97.6877	1.13212e+09	1.66236e+08	1.43735e+08	1.31563e+08	2.04863e+08	1.03246e+08	2.08575e+08	3.81039e+08	2.753e+08	9.51512e+07	1.98162e+08	9.21969e+07	1.76328e+08	1.11283e+08	1.5036e+08	5.02242e+07	9.48e+07	9.01251e+07	833270	1.20615e+08	1.87834e+08	2.72744e+08	3.03325e+08	2.92848e+08	2.92871e+08	2.42333e+08	4.04645e+08	7.0017e+07	1.04986e+08	1.95137e+08	2.57546e+08	1.33251e+08	8.74276e+07	1.4849e+08	1.33344e+08	8.33668e+07	7.82778e+07	7.06681e+07	8.65496e+07	1.35326e+08	5.74028e+08
115298678	complement C3	1	TVLTPATNHMGNVTFTIPANREFK	Deamidated(12)Deamidated(20)Oxidation(10)	2.89821	4	670.338	92.8482	6.22816e+08	6.12756e+08	9.08046e+08	8.19879e+08	1.46703e+09	6.11336e+08	1.79458e+09	4.35003e+08	9.80798e+08	6.31661e+08	6.76609e+08	4.06891e+08	5.835e+08	3.71871e+08	7.56154e+08	5.16966e+08	4.92007e+08	1.94393e+08	41154	5.15976e+08	7.19506e+08	5.52111e+08	4.30381e+08	6.47513e+08	4.53083e+08	2.46533e+09	1.85314e+09	4.89443e+08	6.61998e+08	6.50891e+08	6.21461e+08	3.71795e+08	4.92178e+08	5.68115e+08	5.80991e+08	5.50579e+08	4.42906e+08	1.00198e+08	3.0776e+08	3.51832e+08	8.50137e+08
115298678	complement C3	1	DAPDHQELNLDVSLQLPSR	Deamidated(9)	2.43663	3	716.696	106.66	6.44647e+08	3.45213e+08	4.33312e+08	1.70137e+08	3.37652e+08	1.02655e+08	2.0771e+08	2.62289e+08	2.55807e+08	1.49279e+08	2.24827e+08	1.07381e+08	1.61985e+08	1.83697e+08	2.28526e+08	1.17588e+08	1.36458e+08	9.8069e+07	4.51301e+07	3.00804e+08	1.75248e+08	1.9322e+08	1.79473e+08	1.50313e+08	2.9328e+08	5.43833e+08	4.30248e+08	8.441e+07	1.1514e+08	2.28767e+08	3.95229e+08	1.79442e+08	2.25917e+08	1.85613e+08	2.89291e+08	1.27112e+08	1.29074e+08	2.11506e+08	2.09132e+08	8.93278e+07	1.19705e+08
115298678	complement C3	1	TELRPGETLNVNFLLRMDR	Deamidated(10)Oxidation(17)	2.55707	4	573.806	101.393	9.25259e+07	2.83984e+06	1.94348e+07	9.21612e+07	1.28403e+08	2.01386e+08	1.9093e+08	1.57068e+08	8.57808e+07	491049	7.1059e+07	2.4337e+07	1.47691e+07	3.55616e+07	1.60777e+07	6.59277e+07	3.5723e+07	4.14556e+07	6.29214e+07	3.56478e+07	1.00494e+08	1.89571e+08	1.1336e+08	1.81471e+06	0	1.92795e+08	1.94608e+08	4.11663e+07	1.25358e+08	0	1.88359e+08	1.38315e+07	2.90107e+07	1.57042e+08	4.66813e+06	3.83803e+07	5.67444e+07	2.95177e+07	2.33137e+07	1.62143e+07	7.60199e+07
115298678	complement C3	9	TVLTPATNHMGNVTFTIPANR	deamidated(8)deamidated(12)deamidated(20)Oxidation(10)	2.37639	3	884.782	56.2899	3.6848e+10	3.43983e+10	1.72286e+10	1.72202e+10	2.20633e+10	1.59295e+10	2.11017e+10	3.32454e+10	2.25848e+10	1.25289e+10	3.5658e+10	2.22886e+10	3.77411e+10	2.58685e+10	3.91448e+10	2.91956e+10	2.79305e+10	1.88718e+10	1.20459e+09	3.50514e+10	4.58834e+10	2.77719e+10	2.84716e+10	3.1382e+10	2.82604e+10	2.58662e+10	2.13124e+10	1.47583e+10	3.03283e+10	3.06716e+10	3.53511e+10	2.50355e+10	2.73155e+10	2.96605e+10	4.65795e+10	3.46069e+10	3.01474e+10	9.54004e+09	2.28545e+10	2.57696e+10	5.33553e+10
115298678	complement C3	1	LSINTHPSQKPLSITVR	Deamidated(4)	1.96551	4	473.775	68.8625	3.05641e+08	4.38455e+07	5.50917e+07	874192	1.48414e+07	1.6006e+06	1.42634e+07	202088	7.90631e+07	5.42601e+07	6.75566e+07	2.90383e+07	5.08389e+07	3.01787e+07	2.99403e+07	1.54324e+07	4.33465e+07	3.3823e+07	0	4.07484e+07	6.19257e+07	1.01247e+08	7.18073e+07	1.28742e+08	1.08957e+08	1.18539e+07	4.10769e+07	7.4284e+07	7.06649e+07	7.9468e+07	3.95833e+07	4.95561e+07	1.61655e+07	4.42199e+07	6.92295e+07	4.62845e+07	5.10424e+06	1.54877e+07	2.70559e+07	6.73688e+07	2.14316e+08
115298678	complement C3	1	TMQALPYSTVGNSNNYLHLSVLR	Deamidated(12)Oxidation(2)	2.31242	3	866.103	111.021	1.84539e+08	2.35583e+07	2.26842e+07	2.50969e+07	4.96577e+07	2.24706e+07	2.53631e+07	2.44503e+07	3.34459e+07	1.8896e+07	3.26093e+07	1.10982e+07	1.50567e+07	1.81236e+07	1.559e+07	1.50033e+07	7.25128e+06	9.77563e+06	1.69162e+07	2.64105e+07	2.54875e+07	3.57412e+07	3.38454e+07	2.61645e+07	7.32699e+06	5.76366e+07	5.33809e+07	1.34818e+07	1.82559e+07	3.99015e+07	4.03373e+07	2.0417e+07	2.05098e+07	3.37132e+07	1.37218e+07	2.23309e+07	6.81454e+06	1.56961e+06	1.33597e+07	7.11911e+06	7.37301e+07
115298678	complement C3	1	TELRPGETLNVNFLLR	Deamidated(10)	3.02127	3	625.017	108.924	6.86577e+08	1.92888e+08	1.88903e+08	5.38928e+08	7.56781e+08	6.54684e+08	9.70901e+08	1.29158e+09	4.20286e+08	8.74988e+07	5.27438e+08	9.81219e+07	1.95229e+08	2.99568e+08	2.05388e+08	2.27014e+08	1.59582e+08	2.08934e+08	0	3.19937e+08	8.13362e+08	7.21938e+08	6.47854e+08	1.50474e+08	3.05988e+08	7.43661e+08	1.41256e+09	1.74335e+08	3.84469e+08	993766	7.98247e+08	1.20962e+08	2.49527e+08	6.30603e+08	1.73806e+08	2.2753e+08	2.85923e+08	1.41226e+08	1.54758e+08	1.28834e+08	1.86636e+09
115298678	complement C3	1	VELLHNPAFCSLATTK	Carbamidomethyl(10)Deamidated(6)	1.89726	3	601.316	91.7122	3.62363e+08	8.18158e+07	4.36719e+07	1.47532e+07	3.77678e+07	1.25932e+07	5.02372e+07	2.76991e+07	5.06504e+07	2.29914e+07	5.91064e+07	5.54966e+06	8.51974e+07	2.79044e+07	5.36119e+07	2.12328e+07	4.37005e+07	1.76976e+07	86747.7	6.7295e+07	1.07083e+08	1.20371e+08	1.20977e+08	2.11625e+08	1.19905e+08	3.30543e+07	2.16773e+08	2.84205e+07	2.91442e+07	7.10877e+07	1.42097e+07	6.96011e+07	1.14947e+07	3.18402e+07	8.49842e+07	2.1454e+07	3.50059e+07	7.28482e+07	2.05528e+07	6.88792e+07	2.13485e+08
4557389	Complement component C8	1	GGSSGWSGGLAQNR	Deamidated(13)	3.59172	2	667.808	37.9378	1.14859e+09	1.87957e+08	5.41475e+08	1.24981e+09	8.9889e+08	1.69951e+09	1.07814e+09	8.24656e+08	4.27327e+08	2.31925e+06	2.59899e+09	1.70198e+08	2.00564e+08	9.70458e+08	2.5138e+08	2.11239e+08	2.59463e+08	4.23133e+08	1.12944e+08	2.6088e+08	1.11538e+09	5.6387e+08	6.02845e+08	6.95754e+07	1.66332e+08	1.85732e+09	8.62589e+08	6.33011e+08	1.05183e+09	1.5508e+09	9.98378e+08	9.48621e+08	1.0873e+08	5.8049e+08	2.50887e+08	6.02425e+08	1.1287e+08	1.29789e+08	3.03501e+08	2.23923e+08	8.96379e+08
4502511	complement component C9	1	AVNITSENLIDDVVSLIR	deamidated(3)	3.00602	2	986.535	85.2715	8.02863e+07	9.17897e+07	5.28079e+07	4.66545e+07	6.52863e+07	3.10364e+07	3.48875e+07	4.41965e+08	1.29825e+07	1.70406e+08	1.68163e+07	196348	176041	1.05335e+08	6.05237e+07	5.78413e+07	8.03287e+06	1.97442e+07	2.92404e+07	4.20494e+07	1.66466e+08	1.05854e+08	1.61365e+07	1.19243e+08	7.13393e+08	3.62851e+07	6.12432e+07	6.48273e+07	3.25504e+07	174091	1.4865e+07	8.31509e+06	1.33313e+07	3.71026e+07	6.34325e+06	1.2412e+07	4.52044e+07	4.05459e+07	2.38794e+07	3.96108e+07	6.82351e+07
4502511	complement component C9	1	NETYQLFLSYSSK	Deamidated(1)	2.55517	2	791.382	113.744	4.30723e+08	2.41748e+08	3.48143e+08	4.74567e+08	4.59649e+08	3.03889e+08	3.13626e+08	4.17573e+08	6.0934e+08	3.20877e+08	5.23831e+08	4.45454e+08	5.31013e+08	4.10152e+08	6.98837e+08	3.71273e+08	5.16824e+08	2.39527e+08	8.255e+07	5.79098e+08	6.85439e+08	4.8169e+08	5.56428e+08	3.52334e+08	7.74633e+07	6.14427e+08	5.76655e+08	1.80755e+08	5.50431e+08	4.36168e+08	3.39465e+08	2.87092e+08	3.7348e+08	3.99221e+08	4.49455e+08	6.95509e+08	3.88722e+08	3.54981e+07	2.61677e+08	2.27318e+08	8.63343e+08
4502511	complement component C9	1	FSYSKNETYQLFLSYSSK	Deamidated(6)	3.27952	3	732.021	109.622	3.97521e+08	5.22999e+06	0	0	1.83711e+06	996983	2.30158e+06	6.87903e+06	2.94227e+06	3.41639e+06	4.87024e+08	4.37357e+08	1.40602e+08	4.51625e+08	9.7238e+07	4.42462e+08	5.1444e+07	2.33219e+08	0	2.04185e+08	6.86024e+08	5.78698e+08	4.02811e+08	5.43009e+07	0	1.02302e+06	7.3023e+06	9.54021e+06	2.95751e+08	1.34111e+08	5.15656e+08	1.42414e+07	3.2462e+08	1.55842e+07	2.05143e+07	7.56477e+08	1.23722e+08	2.6191e+07	1.20679e+08	2.48956e+08	7.22387e+08
4502511	complement component C9	1	FSYSKNETYQLFLSYSSKK	Deamidated(6)	2.28784	4	581.289	101.042	1.43816e+07	1.15393e+06	1.13931e+06	2.66775e+07	8.37809e+06	3.15144e+07	9.08806e+06	5.55661e+07	3.06151e+06	1.84867e+06	2.44159e+07	2.22342e+07	2.7643e+06	1.73271e+07	5.33885e+06	1.89107e+07	5.26904e+06	1.21794e+07	6.9142e+06	4.30926e+06	2.93312e+07	5.15843e+07	8.45763e+07	3.48887e+06	1.88394e+06	4.0327e+06	2.00658e+07	4.34225e+06	1.68109e+07	9.04384e+06	5.78674e+07	2.66291e+06	1.99836e+07	4.87273e+06	1.29174e+06	6.4811e+07	1.53777e+06	5.65061e+06	9.53018e+06	7.72106e+06	4.02637e+07
4502511	complement component C9	1	TSNFNAAISLK	Deamidated(3)	2.58976	2	583.806	76.4732	1.57029e+08	8.81147e+07	5.9922e+07	1.51532e+08	2.2871e+08	1.31638e+08	2.22099e+08	2.47522e+08	2.33367e+08	2.17492e+08	1.2515e+08	1.77635e+08	2.10854e+08	1.85082e+08	1.26103e+08	1.40748e+08	9.13625e+07	9.08379e+07	0	2.44682e+08	3.51348e+08	2.01061e+08	7.29204e+07	1.49564e+08	2.06428e+08	1.82202e+08	2.01015e+08	1.20115e+08	1.47075e+08	1.43978e+08	9.60833e+07	7.57922e+07	1.0022e+08	7.00894e+07	1.86948e+08	3.1153e+08	1.2973e+08	2.55615e+07	1.42324e+08	1.28782e+08	1.4187e+08
67782358	complement factor B	2	IVLDPSGSMNIYLVLDGSDSIGASNFTGAK	deamidated(10)deamidated(25)Oxidation(9)	2.24504	2	1275.21	68.9553	8.19548e+07	1.42713e+08	4.62858e+08	3.77725e+07	1.18887e+08	7.05102e+07	1.39291e+08	3.2813e+08	2.52234e+07	0	1.16076e+08	0	9.15926e+07	3.03054e+08	1.64714e+08	9.72496e+07	3.92167e+07	1.44959e+07	1.76838e+07	3.33429e+07	3.42268e+08	1.0849e+08	3.07569e+07	1.87691e+08	7.1737e+08	5.77235e+07	1.15002e+08	7.26462e+07	1.74986e+08	55548.3	5.11606e+07	5.92141e+07	2.07202e+07	8.34444e+07	1.87622e+07	1.04476e+07	3.34022e+07	1.11543e+08	2.56275e+07	5.46866e+07	1.6914e+08
67782358	complement factor B	1	SPYYNVSDEISFHCYDGYTLR	Carbamidomethyl(14)deamidated(5)	2.138	3	863.705	49.239	167074	2.54863e+07	7.34033e+08	2.76488e+08	6.77753e+08	4.29874e+08	4.88344e+08	4.85845e+08	7.60179e+07	1.28736e+06	762050	1.8285e+06	6.23647e+06	3.02238e+07	1.75985e+08	2.09754e+08	2.57395e+08	1.13921e+08	3.08364e+07	9.71878e+07	1.34152e+08	3.79019e+07	4.52743e+07	346686	6.16232e+08	5.37193e+08	3.85144e+08	1.56391e+07	1.2373e+08	459787	1.95526e+08	1.35447e+08	8.79667e+07	1.67601e+08	1.03869e+08	1.11491e+08	2.27172e+07	5.70522e+07	5.48699e+07	7.42931e+07	8.56485e+07
62739186	complement factor H isoform a	3	IPCSQPPQIEHGTINSSR	Carbamidomethyl(3)deamidated(15)	2.92268	3	730.912	21.0631	4.55704e+09	1.99045e+09	3.57008e+09	2.58227e+09	5.23559e+09	3.74561e+09	3.28016e+09	3.13446e+09	3.41356e+09	1.60949e+06	807532	273334	269568	1.11578e+09	2.7269e+09	2.00464e+09	1.6405e+09	1.08144e+09	9.38493e+08	9.20997e+08	1.76981e+09	1.26448e+09	1.0926e+09	1.77495e+08	4.25624e+09	6.16587e+09	3.49938e+09	2.347e+09	1.57122e+09	239008	2.62822e+09	1.68858e+09	8.38268e+08	2.86322e+09	1.15169e+09	1.01282e+09	1.01734e+09	1.45993e+09	7.71414e+08	1.12537e+09	1.92338e+09
62739186	complement factor H isoform a	1	ISEENETTCYMGK	Carbamidomethyl(9)deamidated(5)Oxidation(11)	2.2701	2	789.818	18.8511	5.0282e+09	2.76779e+09	5.24383e+09	4.53148e+09	6.11427e+09	5.32989e+09	4.25359e+09	3.65154e+09	4.79751e+09	0	80362.2	0	0	1.28421e+09	2.37609e+09	2.4925e+09	1.83414e+09	1.77622e+09	1.4398e+09	1.43481e+09	2.62137e+09	2.00488e+09	1.801e+09	8.32066e+08	6.1889e+09	7.74489e+09	5.51539e+09	2.9573e+09	0	0	286727	2.39616e+09	1.31515e+09	3.67805e+09	1.7743e+09	1.49051e+09	1.5225e+09	1.48055e+09	1.16063e+09	1.64677e+09	3.06289e+09
62739186	complement factor H isoform a	3	MDGASNVTCINSR	Carbamidomethyl(9)deamidated(6)deamidated(11)Oxidation(1)	2.88903	2	641.438	19.212	2.14195e+09	1.03059e+09	1.68293e+09	1.36371e+09	2.47022e+09	1.79594e+09	1.4346e+09	1.46485e+09	1.68536e+09	6.90822e+08	3.51654e+08	5.76533e+08	4.7714e+08	4.31713e+08	7.53441e+08	1.34522e+09	1.21202e+09	5.33302e+08	4.61388e+08	4.69695e+08	8.26877e+08	6.07037e+08	5.29322e+08	1.59873e+08	1.88299e+09	3.03588e+09	1.78069e+09	1.02866e+09	5.1028e+08	6.11853e+08	1.22154e+09	7.41285e+08	3.59075e+08	1.31512e+09	5.76796e+08	5.23737e+08	5.11567e+08	5.74878e+08	3.83081e+08	5.88278e+08	1.07186e+09
73858564	corticosteroid-binding globulin	1	AQLLQGLGFNLTER	deamidated(10)	3.186	2	780.924	55.2572	1.47347e+08	1.16748e+09	2.5679e+09	8.50952e+08	6.55161e+08	6.70862e+08	1.18339e+09	1.4343e+09	5.32224e+08	0	0	219449	5.14167e+08	7.65762e+08	2.02559e+09	8.08822e+08	4.39186e+08	1.36479e+08	6.49948e+08	4.34813e+08	1.12631e+09	4.91895e+08	3.58197e+08	3.03871e+08	2.60481e+09	7.18531e+08	1.08197e+09	8.81193e+08	7.90726e+08	0	6.42536e+08	7.47973e+08	2.73582e+08	1.2064e+09	2.91314e+08	3.06686e+08	5.69481e+08	1.06278e+09	3.4083e+08	4.79663e+08	9.454e+08
73858564	corticosteroid-binding globulin	2	AVLQLNEEGVDTAGSTGVTLNLTSKPIILR	deamidated(21)	3.94065	3	1037.74	57.3814	9.5355e+07	9.12824e+07	4.16658e+08	1.00456e+08	1.22049e+08	1.55293e+08	2.16446e+08	1.3313e+08	1.9546e+07	698372	0	0	2.5526e+07	8.79476e+07	2.90313e+08	1.03918e+08	8.67686e+07	2.66779e+07	1.29488e+08	4.6047e+07	2.06248e+08	1.00737e+08	7.23174e+07	2.9316e+08	3.79034e+08	7.4056e+07	6.73814e+07	4.49785e+07	1.27194e+08	86896.4	1.77379e+07	2.85489e+07	4.47688e+07	1.34532e+08	3.98314e+07	6.50095e+07	1.11427e+08	1.38608e+08	5.62243e+07	1.04322e+08	1.7622e+08
116534900	dopamine beta-hydroxylase	1	ALYSFAPISMHCNK	Carbamidomethyl(12)Deamidated(13)Oxidation(10)	1.81181	3	552.59	75.6149	4.1863e+08	1.79799e+08	3.05587e+08	2.35442e+08	1.15913e+08	1.29216e+08	5.22194e+07	3.15466e+07	1.7238e+08	4.61239e+08	2.1317e+08	3.87786e+07	8.94417e+07	8.10308e+07	2.82129e+08	5.30563e+07	9.39278e+07	3.07952e+07	165032	1.03005e+08	6.75074e+07	2.35592e+08	7.68169e+07	3.92137e+07	1.83396e+07	3.21296e+08	1.15103e+08	7.3045e+07	6.74307e+06	2.23975e+08	8.40517e+07	1.58709e+08	8.13783e+07	1.45027e+08	1.25067e+08	4.38221e+08	2.59115e+08	1.33574e+07	1.24411e+08	1.98305e+07	0
116534900	dopamine beta-hydroxylase	2	SLEAINGSGLQMGLQR	Deamidated(6)Oxidation(12)	3.07201	2	705.355	85.3585	2.47099e+08	1.36079e+08	2.05089e+08	1.9949e+08	1.17527e+08	1.19946e+08	7.36542e+07	1.1051e+08	1.28858e+08	4.44777e+08	1.90136e+08	9.74015e+07	1.65111e+08	1.3851e+08	2.49395e+08	1.20367e+08	9.11493e+07	7.68937e+07	62859.9	1.30656e+08	4.09278e+07	1.53391e+08	1.14601e+08	1.34114e+08	7.93431e+07	2.18225e+08	2.48396e+08	8.09466e+07	7.07776e+07	2.298e+08	1.53821e+08	1.73415e+08	2.2269e+08	1.87086e+08	3.32767e+08	3.01165e+08	2.5337e+08	5.74671e+07	2.69068e+08	9.29174e+07	1.05109e+08
4503689	fibrinogen	1	MDGSLNFNR	Deamidated(8)Oxidation(1)	2.58089	2	535.732	35.6106	1.345e+09	6.11932e+08	5.76236e+08	9.41612e+08	1.23392e+09	8.42514e+08	7.76237e+08	9.03071e+08	1.01072e+09	5.10633e+08	5.5569e+08	4.19822e+08	5.06198e+08	4.5554e+08	5.99502e+08	5.37794e+08	3.39543e+08	3.83133e+08	4.41285e+07	4.33991e+08	5.77097e+08	1.32127e+09	4.83464e+08	4.987e+08	1.10437e+09	1.31945e+09	7.01082e+08	4.35685e+08	4.30668e+08	5.05037e+08	4.32608e+08	3.7908e+08	1.29585e+08	4.23668e+08	5.06732e+08	4.74439e+08	1.05245e+08	1.19796e+08	4.97365e+08	4.99678e+08	1.06807e+09
5031863	Galectin-3-binding protein	1	AAIPSALDTNSSK	Deamidated(10)	2.8124	2	638.325	39.8386	7.6581e+08	8.46374e+08	3.1806e+08	6.0502e+08	5.87073e+08	3.85674e+08	1.84606e+08	2.8096e+08	4.05065e+08	5.91453e+06	2.34378e+08	1.01449e+09	5.74794e+08	1.97964e+08	2.70705e+08	2.47553e+08	6.05936e+08	2.2259e+08	7.78346e+07	4.6048e+08	3.37931e+08	2.49925e+09	2.41565e+08	9.97768e+08	3.61084e+08	5.85536e+08	2.55292e+08	1.15262e+09	5.56709e+08	2.79436e+08	9.01262e+08	7.63625e+08	4.07381e+08	3.0112e+09	6.70228e+08	1.86135e+08	3.53817e+08	4.50467e+08	2.56477e+08	6.70523e+08	1.64748e+08
5031863	Galectin-3-binding protein	1	DAGVVCTNETR	Carbamidomethyl(6)Deamidated(8)	2.90463	2	611.772	25.8348	1.03033e+09	2.55061e+08	4.89175e+07	3.23925e+08	2.28677e+08	1.52481e+08	5.99613e+07	1.00183e+08	1.64478e+08	2.32955e+06	5.79832e+08	3.35443e+07	9.32025e+08	3.35804e+08	2.20813e+08	5.3283e+07	7.82444e+08	8.1875e+07	2.24252e+07	5.40489e+08	2.80635e+08	3.43397e+08	2.53186e+08	9.30305e+08	1.75112e+08	2.134e+08	9.6171e+07	1.81375e+08	6.2415e+08	9.58929e+08	4.56465e+08	3.10257e+08	9.89766e+07	8.45792e+08	9.38331e+07	4.09035e+07	2.53451e+08	1.06798e+08	2.62893e+08	6.89941e+07	1.67867e+08
5031863	Galectin-3-binding protein	1	ALGFENATQALGR	Deamidated(6)	2.35149	2	674.847	66.1464	2.33585e+09	4.47311e+09	1.71353e+09	4.41745e+09	4.0626e+09	3.41363e+09	2.09836e+09	2.10406e+09	1.98215e+09	1.15481e+09	2.25217e+09	2.1632e+09	3.17022e+09	1.22223e+09	1.43113e+09	2.22853e+09	2.94465e+09	9.32103e+08	1.43234e+08	2.7173e+09	1.80381e+09	3.61668e+09	1.71323e+09	1.6543e+09	2.66796e+09	3.20836e+09	1.41707e+09	4.5261e+09	2.27918e+09	3.00869e+09	2.10678e+09	1.6687e+09	2.64455e+09	6.28275e+09	1.35205e+09	9.82696e+08	8.94286e+08	8.54552e+08	1.83915e+09	1.17758e+09	2.06339e+09
5031863	Galectin-3-binding protein	3	YKGLNLTEDTYKPR	Deamidated(5)	3.2341	3	614.124	43.1697	4.5419e+08	5.86721e+08	3.38127e+08	9.23607e+08	9.68687e+08	5.59891e+08	3.13415e+08	2.98087e+08	4.33338e+08	1.47851e+08	3.57345e+08	3.08094e+08	3.42208e+08	1.36949e+08	1.4177e+08	2.02036e+08	4.38239e+08	1.12614e+08	1.16586e+07	3.13718e+08	2.75406e+08	6.43361e+08	2.32692e+08	2.01422e+08	4.09907e+08	7.02565e+08	4.82702e+08	6.84104e+08	2.93768e+08	4.42091e+08	2.36175e+08	1.55355e+08	2.59046e+08	3.92088e+08	1.83114e+08	1.46736e+08	2.24456e+07	9.62109e+07	1.56462e+08	1.73792e+08	2.90486e+08
5031863	Galectin-3-binding protein	2	GLNLTEDTYKPR	Deamidated(3)	2.52932	2	587.126	43.6037	2.89926e+08	3.87909e+08	2.76422e+08	5.87355e+08	5.84459e+08	3.7041e+08	2.96584e+08	2.7239e+08	3.35533e+08	2.00422e+08	3.35128e+08	2.9074e+08	3.115e+08	1.4506e+08	1.56529e+08	1.74088e+08	3.57346e+08	1.28563e+08	6.08343e+06	2.56612e+08	2.62599e+08	3.8627e+08	1.79821e+08	2.18432e+08	3.08415e+08	4.59242e+08	3.81043e+08	4.78849e+08	2.06131e+08	3.69008e+08	2.01339e+08	1.65824e+08	1.44047e+08	2.52218e+08	2.07939e+08	1.93997e+08	5.51114e+07	6.53112e+07	1.08572e+08	1.44658e+08	2.34472e+08
5031863	Galectin-3-binding protein	2	EPGSNVTMSVDAECVPMVR	Deamidated(5)Carbamidomethyl(14)Oxidation(8)Oxidation(17)	2.22435	2	880.395	79.6031	1.20969e+10	1.47669e+09	3.08205e+09	1.01626e+10	1.06735e+10	7.59533e+09	8.37699e+09	8.61631e+09	3.64556e+09	1.39035e+08	1.46135e+10	2.57687e+09	2.41231e+09	8.37013e+09	3.18903e+09	1.53734e+09	2.67365e+09	3.96527e+09	279580	2.95768e+09	9.14858e+09	4.41842e+09	3.90021e+09	7.95458e+08	1.65241e+08	1.12423e+10	6.94926e+09	5.31835e+09	5.21638e+09	9.28328e+09	5.14771e+09	6.47142e+09	1.84803e+09	4.417e+09	3.16885e+09	9.83396e+09	2.96509e+09	1.45816e+09	2.83139e+09	1.8384e+09	6.5829e+09
5031863	Galectin-3-binding protein	1	TVIRPFYLTNSSGVD	Deamidated(10)	2.92416	2	835.426	103.05	2.51893e+09	4.21498e+09	1.93198e+09	5.16107e+09	4769640585	2.76773e+09	1.97225e+09	1.77843e+09	2.85831e+09	1.31848e+09	2.23327e+09	2.35366e+09	2.83095e+09	1.13082e+09	1.18102e+09	2.01715e+09	2.7168e+09	7.53265e+08	1.64513e+08	3.00705e+09	1.89092e+09	4.07801e+09	1.7561e+09	1.58349e+09	2.65041e+09	3.23722e+09	2.93612e+09	4.75054e+09	1.92869e+09	3.03716e+09	1.66902e+09	1.51753e+09	2.55284e+09	5.09672e+09	1.13397e+09	9.21417e+08	8.19142e+08	5.61927e+08	1.89585e+09	9.79082e+08	1.86433e+09
6912618	Glutaminyl-peptide cyclotransferase	1	NYHQPAILNSSALR	Deamidated(9)	2.39867	3	529.295	71.7893	1.78593e+08	1.01618e+06	7.13486e+07	4.76866e+07	1.49309e+08	1.07417e+07	1.42526e+08	7.84259e+07	1.48069e+08	1.4937e+08	6.09111e+07	6.05569e+07	5.31044e+07	6.82221e+07	5.48386e+07	3.89832e+07	7.3094e+07	1.73363e+08	601157	1.73293e+08	1.70756e+08	2.20745e+08	1.23475e+08	6.23016e+07	1.52585e+08	6.59601e+06	1.77235e+07	4.06792e+07	1.39276e+08	1.42197e+08	1.09114e+08	3.58197e+07	5.56774e+07	8.55927e+07	1.00538e+08	2.59432e+08	6.27678e+07	1.78767e+07	6.04647e+07	9.54547e+07	1.36646e+08
4504347	hemoglobin subunit alpha	1	VADALTNAVAHVDDMPNALSALSDLHAHK	Deamidated(17)Oxidation(15)	2.94745	5	603.503	107.916	8.14404e+08	4.6102e+07	3.66948e+07	5.12271e+07	2.11318e+08	2.84532e+08	3.73071e+08	2.30446e+08	4.25903e+07	8.28142e+06	9.53023e+07	9.92615e+06	3.60518e+07	1.49409e+07	1.81815e+07	1.55782e+08	2.92448e+07	1.53407e+08	8.25361e+06	8.87601e+07	2.27365e+08	1.82985e+08	1.69876e+08	5.1038e+07	1.99664e+07	4.29735e+07	8.50991e+07	8.84349e+06	6.77762e+06	6.23243e+07	6.12483e+07	1.30088e+08	6.48005e+07	6.30213e+07	4.11065e+07	6.30165e+07	1.6126e+08	5.86013e+07	3.70823e+07	3.12423e+07	3.99786e+08
4504347	hemoglobin subunit alpha	1	KVADALTNAVAHVDDMPNALSALSDLHAHKLR	Deamidated(18)Oxidation(16)	2.54548	6	569.304	103.493	2.31688e+08	4.81308e+07	5.12257e+07	9.66067e+07	1.02647e+08	1.14262e+08	1.21107e+08	1.68468e+08	8.06692e+07	9.06997e+07	7.00177e+07	7.15283e+07	5.5971e+07	5.43876e+07	5.97644e+07	1.18999e+08	6.22571e+07	9.23403e+07	8.42052e+06	4.15322e+07	8.61323e+07	1.32181e+08	8.69674e+07	7.329e+07	6.87234e+07	7.31307e+07	9.55234e+07	9.57929e+07	6.43224e+07	4.71322e+07	6.69065e+07	6.2757e+07	1.37153e+08	1.21632e+08	6.04163e+07	1.11631e+08	7.07377e+07	2.37586e+07	7.44237e+07	4.53993e+07	5.711e+07
530395269	Hemopexin	4	NGTGHGNSTHHGPEYMR	deamidated(1)deamidated(7)Oxidation(16)	3.11133	4	646.17	11.4868	1.2386e+10	1.14554e+10	2.09615e+10	1.58149e+10	1.84546e+10	1.21032e+10	1.81199e+10	1.35454e+10	1.76875e+10	1.15774e+10	9.82575e+09	1.14013e+10	7.48953e+09	7.32854e+09	3.4291e+09	1.32369e+09	1.324e+09	5.88283e+08	7.74424e+08	2.40023e+09	3.14372e+09	1.93753e+09	1.52509e+09	1.57193e+10	1.30377e+10	1.85836e+10	1.74088e+09	8.47662e+09	6.57473e+09	1.00678e+10	6.68321e+09	4.46122e+09	1.12867e+09	3.21744e+09	8.82411e+08	5.77172e+08	2.73559e+09	9.3684e+08	2.48607e+09	1.63674e+09	1.57128e+09
530395269	Hemopexin	4	GHGHRNGTGHGNSTHHGPEYMR	Deamidated(6)Deamidated(12)Oxidation(21)	4.09642	4	580.319	8.83988	1.88205e+09	1.14827e+09	2.70987e+09	2.68991e+09	4.152e+08	2.0775e+09	9.72933e+08	8.32737e+08	7.00951e+08	1.66874e+09	1.43895e+09	1.17129e+09	1.23286e+09	1.06026e+09	4.21712e+08	1.17653e+08	2.72855e+08	6.53449e+07	2.56741e+07	5.59416e+08	7.75354e+08	3.12961e+08	1.94975e+08	2.57181e+09	2.33216e+08	2.45721e+09	2.03949e+07	8.25835e+08	1.07906e+09	1.73952e+09	8.94827e+08	3.41985e+08	3.00637e+08	4.8594e+08	3.44321e+07	3.2491e+07	6.17551e+08	1.77058e+08	4.61241e+08	2.39933e+08	2.44361e+08
530395269	Hemopexin	1	SWPAVGNCSSALR	Carbamidomethyl(8)deamidated(7)	2.90843	2	703.331	55.0584	3.53826e+10	4.52354e+09	1.68175e+10	3.32949e+10	3.74649e+10	2.87537e+10	2.63802e+10	2.72033e+10	1.31103e+10	1.54524e+08	4.12356e+10	6.95448e+09	8.34615e+09	2.61254e+10	8.92801e+09	5.39263e+09	7.05463e+09	1.17017e+10	6.80056e+08	8.05917e+09	2.80523e+10	1.25922e+10	1.15282e+10	2.40626e+09	2.68777e+09	3.69909e+10	2.38919e+10	1.66419e+10	1.59937e+10	2.58265e+10	1.66684e+10	2.01837e+10	4.94107e+09	1.18766e+10	9.04067e+09	2.81448e+10	8.55116e+09	4.23226e+09	8.33226e+09	5.19335e+09	1.95824e+10
530395269	Hemopexin	2	ALPQPQNVTSLLGCTH	Carbamidomethyl(14)deamidated(7)	2.65303	2	724.281	81.4918	8.20309e+10	5.54604e+10	7.15792e+10	6.07002e+10	6.61208e+10	4.919e+10	6.94329e+10	4.90176e+10	6.2259e+10	4.45956e+10	4.26084e+10	4.28101e+10	5.27139e+10	4.41155e+10	6.4892e+10	4.33216e+10	4.57973e+10	3.27344e+10	1.1724e+10	5.69852e+10	6.89558e+10	8.74032e+10	6.84959e+10	6.30447e+10	4.68393e+10	7.10485e+10	6.28178e+10	4.24416e+10	4.22692e+10	4.64129e+10	3.83823e+10	4.03383e+10	4.77284e+10	5.26227e+10	5.37636e+10	6.89392e+10	4.09804e+10	1.72226e+10	3.98599e+10	3.98334e+10	7.73776e+10
73858566	Heparin cofactor 2	1	GGETAQSADPQWEQLNNKNLSMPLLPADFHK	Deamidated(19)Oxidation(22)	2.04971	4	864.084	104.721	1.82696e+09	1.80453e+09	3.70163e+09	1.19625e+09	1.12998e+09	6.96599e+08	1.23365e+09	8.24962e+08	1.18474e+09	9.73533e+08	1.84539e+09	1.80912e+09	1.65785e+09	1.29415e+09	2.2449e+09	1.6908e+09	1.29831e+09	1.05247e+09	2.22666e+08	1.65222e+09	2.85653e+09	2.73262e+09	7.48638e+08	1.15293e+09	1.74642e+09	2.18255e+09	1.07478e+09	1.18685e+09	7.20759e+08	1.55185e+09	7.56539e+08	7.60759e+08	1.21604e+09	1.37139e+09	2.51353e+09	1.79376e+09	6.93345e+08	4.05957e+08	2.46683e+09	1.08503e+09	1.05635e+09
73858566	Heparin cofactor 2	2	NLSMPLLPADFHK	Deamidated(1)Oxidation(4)	2.2419	2	667.285	71.607	1.02878e+09	9.94244e+08	4.95615e+08	1.09789e+09	1.00967e+09	3.56403e+08	7.61719e+08	1.32789e+09	8.91082e+08	4.78131e+08	1.3507e+09	1.00312e+09	1.61248e+09	1.31346e+09	1.67416e+09	7.8668e+08	1.27089e+09	6.34945e+08	2.28385e+07	1.47901e+09	2.4226e+09	1.1171e+09	1.3987e+09	8.48542e+08	1.22452e+09	8.16278e+08	6.21303e+08	5.98446e+08	1.03889e+09	1.24077e+09	1.2102e+09	6.40934e+08	1.09658e+09	9.19066e+08	2.05682e+09	1.6936e+09	1.15144e+09	1.85753e+08	1.14615e+09	9.20897e+08	2.26167e+09
73858566	Heparin cofactor 2	1	GETHEQVHSILHFKDFVNASSK	Deamidated(18)	2.26091	4	628.658	76.702	4.34201e+08	5.34928e+08	4.85783e+08	3.53649e+08	1.09931e+08	2.40855e+08	1.90687e+08	2.74849e+08	2.49679e+08	3.6361e+08	9.25081e+08	1.90998e+08	4.84758e+08	2.56772e+08	4.87374e+08	1.68359e+08	2.90114e+08	5.20892e+08	0	4.97745e+08	7.59881e+08	4.70418e+08	3.74308e+08	4.60944e+08	7.64584e+08	2.97133e+08	8.70367e+07	3.34241e+08	3.10361e+08	4.30659e+08	3.81741e+08	4.74569e+08	7.25272e+07	4.25788e+08	7.21813e+08	1.12154e+09	5.04974e+08	1.39533e+08	2.05184e+08	3.79333e+08	1.32001e+08
73858566	Heparin cofactor 2	1	DFVNASSK	Deamidated(4)	1.7098	2	434.956	23.8273	1.30553e+09	8.63033e+08	2.32257e+09	1.81242e+09	2.35914e+09	1.39624e+09	2.17204e+09	1.84064e+09	1.8286e+09	1.03967e+09	5.80763e+08	4.04914e+08	8.531e+08	1.1976e+09	9.72675e+08	6.40043e+08	8.88822e+08	2.53992e+08	4.03189e+08	1.30788e+09	1.70117e+09	8.69007e+08	1.23017e+09	1.22196e+09	1.41116e+09	2.94624e+09	2.26478e+09	7.15269e+08	7.59874e+08	8.3013e+08	1.53336e+09	5.35004e+08	3.92641e+08	9.62908e+08	1.11937e+09	5.74353e+08	1.10664e+09	9.63669e+08	8.53208e+08	6.80982e+08	2.04245e+09
P18462	HLA class I histocompatibility antigen, A-25 alpha chain	1	YYNQSEDGSHTIQR	Deamidated(3)	2.04243	3	567.6	36.9857	1.66425e+07	7.44389e+07	5.58415e+07	4.50054e+07	6.32523e+07	5.71743e+07	4.15551e+07	8.1971e+07	8.06239e+07	9.05693e+06	1.09463e+07	1.61984e+07	6.20333e+07	7.6985e+06	2.61188e+07	1.70017e+07	2.04391e+07	2.13464e+07	4449.53	2.1256e+07	1.35733e+07	3.02916e+07	3.85466e+07	1.07483e+07	2.66371e+07	4.85155e+07	6.12312e+06	1.59062e+07	5.5792e+07	2.92279e+07	4.18012e+07	8.83063e+06	1.78425e+06	2.54276e+07	8.24252e+06	2.02525e+06	2.66339e+07	1.11007e+07	4.51516e+07	1.0478e+08	1.11864e+07
Q95604	HLA class I histocompatibility antigen, Cw-17 alpha chain	1	GYYNQSEAGSHTLQR	Deamidated(4)	3.92838	3	571.26	46.3646	4.44414e+06	247093	165491	3.56786e+06	1.0686e+08	1.10746e+07	2.07284e+06	2.93587e+06	6.35023e+06	1.54031e+08	1.7617e+06	5.21601e+07	3.29532e+07	501799	4.55114e+07	1.12479e+06	1.66682e+08	4.9752e+07	2.1633e+06	4.52602e+07	1.07278e+08	1.15144e+08	2.85163e+06	8.94103e+07	1.22014e+06	1.95401e+08	1.03544e+07	536984	4.74127e+07	1.08332e+06	5.83628e+07	2.72109e+07	2.18216e+06	980992	3.92136e+06	1.15771e+08	1.76207e+06	1.43493e+07	3.08048e+07	1.0143e+08	652295
P01876	Ig alpha-1 chain C region	2	LAGKPTHVNVSVVMAEVDGTCY	Carbamidomethyl(21)Deamidated(9)Oxidation(14)	2.86737	2	986.055	95.1938	2.33761e+10	1.16974e+10	2.7333e+09	1.04807e+10	9.98708e+09	3.65116e+10	1.50161e+10	1.71843e+10	7.81288e+09	1.94198e+10	4.3685e+09	7.70888e+09	2.33896e+10	1.77151e+10	3.11291e+10	2.02332e+10	1.39098e+10	4.22319e+10	1.11869e+07	2.51756e+10	3.26135e+09	8.29381e+09	2.97276e+10	1.86297e+10	6.24794e+10	4.58576e+09	1.14109e+10	2.65406e+10	1.67097e+10	2.40005e+10	7.11e+09	2.22381e+10	1.73488e+10	2.14097e+10	1.27647e+10	7.63335e+09	2.83376e+10	7.7067e+09	1.13604e+10	1.94447e+10	7.10378e+09
P01877	Ig alpha-2 chain C region	1	MAGKPTHVNVSVVMAEVDGTCY	Deamidated(9)Oxidation(1)Oxidation(14)Carbamidomethyl(21)	1.92427	3	800.031	103.456	1.23256e+09	1.75108e+09	8.936e+08	8.13044e+08	7.67711e+08	2.8671e+09	3.39574e+08	5.48894e+08	2.21252e+09	8.33814e+08	3.29645e+08	8.57967e+08	9.58044e+08	1.58123e+09	9.30504e+08	1.30173e+09	1.18022e+09	9.33119e+08	3.20251e+08	7.50773e+08	5.30681e+08	1.04583e+09	7.30799e+08	9.25504e+08	6.53832e+08	3.27804e+08	2.21338e+08	1.09264e+09	1.83303e+09	1.07353e+09	1.04656e+08	3.73868e+08	5.16718e+08	4.23934e+08	4.84638e+08	2.21454e+09	9.22207e+08	3.25731e+08	9.11564e+08	2.87188e+08	3.87102e+08
P01877	Ig alpha-2 chain C region	1	TPLTANITK	Deamidated(6)	2.8897	2	480.274	51.3962	9.94009e+10	1.51249e+11	2.30215e+09	3.08084e+10	4.34337e+10	4.97552e+09	1.42892e+10	7.58716e+09	1.03922e+10	6.95544e+09	1.62477e+11	1.2074e+10	3.67512e+10	5.54317e+10	6.68048e+10	7.19669e+10	1.03909e+11	2.29526e+11	639762	1.45252e+10	1.08143e+11	2.11444e+11	4.76007e+10	5.10209e+10	2.343e+09	6.99465e+09	5.65647e+09	6.34277e+09	1.83128e+10	1.2065e+11	2.72119e+10	5.42433e+10	7.33732e+09	1.10441e+11	1.10604e+11	9.61346e+10	3.45117e+09	5.52978e+09	3.26281e+10	4.60688e+10	1.11329e+11
P01857	Ig gamma-1 chain C region	1	FNWYVDGVEVHNAK	Deamidated(2)	2.28027	3	560.607	86.3916	2.38205e+09	1.79828e+08	8.26817e+07	2.14533e+08	5.42061e+08	2.12826e+08	2.51193e+08	5.06897e+06	1.91856e+08	1.3675e+07	2.39256e+08	3.31848e+07	2.50346e+08	2.73396e+08	7.32276e+07	4.98546e+07	1.14815e+08	1.98622e+08	12542.9	8.88698e+07	1.44864e+08	1.63869e+08	1.28171e+08	2.98027e+07	545927	5.52246e+08	5.96095e+08	1.8766e+08	2.55166e+08	5.05925e+08	4.16982e+08	3.51684e+08	3.75881e+07	6.20317e+07	1.38164e+08	9.85806e+07	7.1218e+07	5.73447e+08	1.13449e+08	4.65554e+08	2.32669e+08
P01859	Ig gamma-2 chain C region	1	VVSVLTVVHQDWLNGK	Deamidated(14)	2.68221	3	599.336	113.885	6.04554e+08	2.5865e+08	3.46046e+08	1.77401e+09	2.70148e+09	4.37359e+09	1.96306e+09	2.5429e+09	4.63897e+08	4.22924e+08	2.41092e+09	3.31319e+08	7.35406e+08	1.40142e+09	4.71894e+08	2.97871e+08	2.6126e+08	3.45798e+08	1.29592e+08	4.37897e+08	4.15489e+08	1.47085e+08	6.68894e+08	8.14495e+07	3.01581e+08	1.58171e+09	9.98245e+08	4.80518e+08	6.46651e+08	1.91938e+09	7.53148e+08	6.66851e+08	4.57149e+08	2.93531e+08	657639465	3.81591e+08	1.59706e+08	1.08469e+08	3.38574e+08	1.91203e+08	7.35622e+08
P01857	Ig gamma-2 chain C region	2	TKPREEQFNSTFR	Deaminated(5)Deamidated(9)	2.12696	2	569.013	38.2779	4.06806e+09	4.72893e+09	5.53163e+09	4.74051e+09	9.06851e+09	4.85798e+09	5.40232e+09	8.78594e+09	6.97099e+09	4.59887e+09	3.19678e+09	1.54506e+09	4.31538e+09	1.78634e+09	1.479e+09	1.04295e+09	1.11291e+09	1.89314e+07	5.9633e+06	2.45175e+09	4.23455e+09	2.67335e+09	2.66607e+09	5.55859e+09	3.58521e+09	4.87711e+09	231709	4.32562e+09	6.50225e+09	3.1944e+09	1.88645e+09	1.91691e+09	5.02812e+08	3.31031e+09	7.71301e+08	6.89162e+07	1.95108e+09	1.34642e+09	2.79755e+09	8.36446e+09	2.12898e+09
P01859	Ig gamma-2 chain C region	1	EEQFNSTFR	Deamidated(9)	2.6126	4	418.954	19.0059	355490286705	358479044133	516662309850	418015900500	4.62115e+11	4.21125e+11	572871784860	392123096112	539696822190	438321356130	4.4433e+11	234235280256	1.99098e+11	167629651743	208028098932	1.00454e+11	4.52625e+11	402300314742	5.54614e+07	144808973799	296289485976	334476797637	3.59095e+11	4.2914e+11	3.08102e+11	4.46482e+11	4.41057e+11	321468715167	2.62788e+11	3.11219e+11	7.29145e+10	224672025051	6.66844e+10	340574344653	2.60916e+11	308298161511	2.29326e+11	1.03299e+11	3.18782e+11	351701683983	239118597723
P01764	Ig heavy chain V-III region 23	1	NTLYLQMNSLR	Deamidated(8)Oxidation(7)	1.85606	2	685.335	72.6416	8.1964e+07	4.05723e+07	2.15379e+07	8.06894e+06	3.66628e+07	2.77704e+06	2.9465e+07	9.22044e+06	3.29841e+07	1.16383e+08	1.74912e+07	7.13248e+06	4.76708e+07	5.60753e+07	5.54292e+07	1.89611e+07	2.69567e+07	1.00844e+07	5.03197e+06	7.86874e+07	1.32925e+08	1.45094e+07	4.53895e+07	1.69391e+07	4.52725e+07	4.59706e+06	3.03613e+07	3.71863e+07	1.86686e+07	9.41143e+06	7.62509e+06	8.1923e+06	2.25015e+07	3.51215e+07	1.00201e+08	4.6908e+07	1.16751e+07	4.67019e+07	5.63176e+07	4.31237e+07	1.41644e+08
P01834	Ig kappa chain C region	1	VDNALQSGNSQESVTEQDSKDSTYSLSSTLTLSKADYEK	Deamidated(3)Deamidated(9)	1.9325	4	1058	95.1174	6.75125e+07	9.54654e+06	0	0	3.19295e+07	1.13504e+08	1.18825e+08	1.54322e+08	0	1.96179e+07	2.55744e+07	6.67634e+07	2.24467e+07	1.17359e+08	4.26805e+07	6.09044e+06	5.73807e+07	2.01554e+07	976047	2.95042e+07	672702	4.52801e+06	1.73802e+08	2.21992e+07	6.187e+06	1.07998e+06	1.50361e+07	2.07865e+07	8.03556e+07	3.1947e+07	2.0443e+08	4.68897e+07	2.03518e+07	3.80359e+07	2.86585e+07	3.26289e+06	5.00184e+07	3.62037e+07	2.13283e+07	4.99651e+07	1.01525e+08
P01834	Ig kappa chain C region	1	VQWKVDNALQSGNSQESVTEQDSKDSTYSLSSTLTLSK	Deamidated(7)Deamidated(13)	2.57033	4	1041.51	104.205	1.22878e+09	1.2183e+07	6.47835e+06	6.02746e+08	1.22305e+09	5.99465e+08	8.10914e+08	1.34527e+09	5.70457e+07	3.00854e+06	8.19528e+08	1.04333e+08	5.54772e+07	7.23094e+08	4.83521e+07	7.56073e+07	9.9833e+07	2.68603e+08	4.86176e+07	1.13027e+08	7.19667e+08	7.07756e+08	1.31203e+09	7.33904e+07	2.23228e+06	3.98936e+08	1.17841e+09	1.27294e+08	4.68089e+08	3.20162e+08	1.32759e+09	2.40903e+08	9.83016e+07	7.11225e+08	1.59672e+07	5.22227e+07	2.44094e+08	1.0854e+08	1.47081e+08	2.31481e+08	5.68284e+08
P01834	Ig kappa chain C region	1	SGTASVVCLLNNFYPR	Carbamidomethyl(8)Deamidated(11)	2.13296	2	900.444	115.641	1.73016e+09	5.04759e+08	2.07382e+08	1.10769e+08	2.69583e+08	1.29159e+08	1.6255e+08	1.13453e+08	5.18723e+08	2.33126e+08	2.43655e+08	1.34294e+08	3.89115e+08	2.81725e+08	2.47801e+08	1.99701e+08	2.46355e+08	1.17521e+08	3.96548e+07	4.29606e+08	5.16263e+08	9.2174e+08	2.78327e+08	5.05069e+08	1.3484e+08	2.35868e+08	4.60595e+08	1.25202e+08	2.18088e+08	3.26315e+08	1.47981e+08	2.21789e+08	1.37945e+08	1.31177e+08	4.22758e+08	5.48981e+08	9.03171e+07	1.31487e+08	1.72067e+08	7.03597e+08	9.66136e+08
P01834	Ig kappa chain C region	1	VDNALQSGNSQESVTEQDSK	Deamidated(3)	1.98726	2	1068.99	47.5284	3.11847e+09	4.25192e+08	2.80165e+08	3.64875e+08	1.32935e+09	6.23851e+08	7.02151e+08	6.87944e+08	4.48732e+08	1.0245e+08	5.36162e+08	4.95776e+07	2.50716e+08	6.85441e+08	2.41971e+08	2.43364e+08	3.58622e+08	5.46077e+08	0	2.05595e+08	4.66811e+08	6.98271e+08	4.43317e+08	8.6643e+07	3.18855e+08	8.45147e+08	1.80105e+09	4.1662e+08	3.87101e+08	5.00098e+08	7.42166e+08	4.71636e+08	5.10769e+07	2.50486e+08	2.83363e+08	1.75528e+08	2.31819e+08	1.83066e+09	1.89992e+08	4.44691e+08	4.49964e+08
P04433	Ig kappa chain V-III region VG	1	LLIYDASNR	Deamidated(8)	1.89868	2	533.282	69.0473	2.27359e+07	4.93161e+06	9.83934e+07	1.1883e+07	1.39684e+07	1.29613e+08	1.96456e+07	9.39451e+06	2.70362e+07	6.69764e+07	9.50563e+06	4.92207e+07	6.33171e+07	562101	4.61791e+07	3.22372e+07	1.09686e+08	2.36192e+07	715550	1.42625e+07	1.06604e+07	8.41003e+06	2.63473e+07	7.35907e+07	2.95278e+07	7.85662e+07	6.83403e+06	2.39381e+07	1.24205e+06	3.22067e+06	2.05147e+07	5.95978e+06	8.48938e+06	1.44652e+08	8.02903e+07	2.29098e+08	8.73045e+06	922378	2.42648e+08	4.48156e+07	7.74627e+07
P04220	Ig MU heavy chain disease protein	2	GLTFQQNASSMCGPDQDTAIR	Carbamidomethyl(12)Deamidated(7)Oxidation(11)	3.09998	2	964.921	82.8202	3.37664e+09	4.31915e+09	5.72866e+09	2.60251e+09	2.97575e+09	3.21522e+09	3.08039e+09	8.35139e+08	2.43862e+09	2.07777e+09	3.36194e+09	2.67446e+09	2.96177e+09	3.19062e+09	1.70787e+09	2.31386e+09	3.87485e+09	2.04024e+09	239911	2.28016e+09	3.44734e+09	5.48501e+09	1.67825e+09	4.21188e+09	1.64079e+09	2.4666e+09	3.33792e+09	2.73782e+09	3.46505e+09	1.74619e+09	1.98962e+09	2.60462e+09	2.73058e+09	4.04857e+09	3.80123e+09	4.12783e+09	2.07293e+09	1.40769e+09	2.62977e+09	2.94036e+09	7.45508e+09
P04220	Ig MU heavy chain disease protein	1	THTNISESHPNATFSAVGEASICEDDWDSGER	Carbamidomethyl(23)Deamidated(4)Deamidated(11)	3.00113	4	881.377	95.6401	3.60866e+09	2.01105e+08	1.66744e+08	2.27115e+09	4.44629e+09	12316620936	1.66351e+09	4.33156e+09	5.50844e+08	1.4805e+08	2.95382e+09	1.58063e+09	2.25746e+08	5.80887e+09	2.31632e+08	3.58354e+08	2.73943e+08	1.11235e+09	843273	8.11546e+07	2.26557e+07	5.28486e+08	3.27233e+08	2.22488e+07	4.25811e+07	1.6952e+09	6.45422e+08	2.48775e+09	4.77367e+09	5.15716e+09	1.01624e+09	2.29023e+09	2.53234e+08	1.67502e+08	2.59016e+07	2.00649e+08	6.19953e+08	1.30844e+08	2.39573e+08	5.0672e+07	2.89048e+07
578809108	Immunoglobulin J chain isoform X1	1	ENISDPTSPLR	Deamidated(2)	3.06433	2	615.305	44.0554	1.34339e+10	1.52477e+10	1.28067e+10	7.64182e+09	6.23928e+09	2.12171e+10	5.42988e+09	1.12696e+10	2.00693e+10	7.86654e+09	3.54896e+09	5.9242e+09	7.21939e+09	1.1254e+10	1.23902e+10	8.62683e+09	9.41892e+09	9.137e+09	2.03446e+09	9.14254e+09	1.3182e+10	1.59679e+10	8.45398e+09	8.68331e+09	1.71543e+10	6.0512e+09	3.04703e+09	1.23505e+10	1.28684e+10	8.09327e+09	1.7169e+09	7.16824e+09	2.36403e+09	2.80825e+09	6.08549e+09	2.2748e+10	2.77167e+09	3.32957e+09	5.24407e+09	4.87104e+09	4.90305e+09
578809108	Immunoglobulin J chain isoform X1	2	IIVPLNNRENISDPTSPLR	Deamidated(10)	2.38443	2	896.237	94.3529	7.76491e+09	1.14088e+10	5.97108e+09	2.77403e+09	2.66653e+09	4.10656e+08	1.6318e+08	2.46308e+08	8.48604e+09	3.48867e+08	2.11898e+09	3.93286e+09	4.09469e+09	6.29091e+09	7.29082e+09	6.70673e+09	4.09658e+09	2.27592e+09	122541	6.59164e+09	7.75408e+09	6.3753e+09	4.15592e+09	5.4982e+09	5.2458e+08	2.50019e+09	1.44758e+09	3.37067e+08	5.88558e+09	4.91511e+09	1.00835e+09	4.27541e+09	3.72696e+09	2.4727e+09	3.11635e+09	1.29451e+10	4.27083e+09	8.2727e+08	3.14785e+09	2.38853e+09	2.10419e+09
119392086	indian hedgehog protein	1	LALTPAHLLFTADNHTEPAAR	Deamidated(14)	4.78496	4	565.797	95.9665	2.46325e+07	1.0541e+08	5.97484e+07	1.53291e+08	7.24495e+07	4.73852e+07	8.77915e+07	6.45522e+07	1.16486e+08	1.25413e+08	8.51841e+07	7.83769e+07	2.33801e+07	2.20866e+07	1.22818e+08	7.24428e+07	1.16351e+08	2.2685e+07	0	6.58815e+07	4.74385e+07	6.14409e+07	3.76287e+07	9.27352e+07	3.8405e+07	1.28761e+08	1.34711e+08	4.38166e+07	6.47742e+07	8.46513e+07	4.34047e+07	3.13096e+07	6.38224e+07	8.38371e+07	7.18853e+07	1.3394e+08	6.04461e+07	6.74527e+06	1.10318e+08	5.13516e+07	1.06115e+08
62243068	insulin-like growth factor-binding protein 3	2	AYLLPAPPAPGNASESEEDR	Deamidated(12)	2.17758	2	869.324	63.7733	1.38824e+09	4.91605e+09	4.53306e+09	2.30876e+09	4.98193e+09	8.48362e+08	4.62927e+09	2.90608e+09	6.83704e+09	6.28914e+09	1.68414e+09	3.88181e+09	1.14726e+10	4.28943e+09	6.33838e+09	2.90824e+09	2.68342e+09	8.32186e+08	3.44463e+07	8.0062e+09	4.39215e+09	2.29873e+09	4.11499e+09	2.01556e+09	6.31385e+09	2.14985e+09	3.24891e+09	3.93016e+09	3.42314e+09	1.81756e+09	1.86275e+09	9.09871e+08	3.49972e+09	1.74824e+09	6.95319e+09	2.50293e+09	2.10086e+09	1.68602e+09	4.91254e+09	3.03806e+09	9.46619e+09
156119625	inter-alpha-trypsin inhibitor heavy chain H1	1	FAHYVVTSQVVNTANEAR	Deamidated(12)	2.74465	3	669.675	74.3888	3.46338e+08	3.23923e+07	4.96616e+07	1.16377e+08	1.47807e+08	1.04992e+08	1.52988e+08	4.04503e+08	1.3214e+08	3.0813e+07	1.20568e+08	6.94286e+07	2.36562e+07	6.56092e+07	7.95327e+07	3.76357e+07	6.99576e+07	5.83289e+07	276272	6.76032e+07	2.05895e+08	2.30161e+08	1.96044e+08	8.61255e+07	6.03876e+07	1.07075e+08	2.34529e+08	5.15435e+07	6.16257e+07	9.30765e+07	1.2869e+08	5.19182e+07	1.88832e+07	9.37835e+07	1.45864e+07	8.3126e+07	1.14789e+08	5.68687e+07	2.2979e+07	5.83494e+07	6.68791e+07
70778918	inter-alpha-trypsin inhibitor heavy chain H2	1	GAFISNFSMTVDGK	Deamidated(6)Oxidation(9)	2.27473	2	737.847	97.2607	2.54632e+10	2.21466e+10	5.44913e+09	3.07097e+09	1.05775e+10	2.21278e+10	1.108e+10	2.28011e+10	6.22832e+09	2.50473e+10	2.88401e+10	2.30139e+10	2.35536e+10	2.02846e+10	4.05639e+10	1.62654e+10	2.27943e+10	1.47456e+10	47688.2	1.97129e+10	2.99238e+10	2.0369e+10	3.06248e+10	2.23361e+10	9.30206e+09	1.4393e+09	1.2382e+10	1.44186e+10	2.45917e+10	2.95913e+10	2.7139e+10	1.92695e+10	1.65306e+10	2.23009e+10	2.28621e+10	2.86511e+10	2.46856e+10	7.63198e+09	2.15383e+10	1.88383e+10	3.30305e+10
70778918	inter-alpha-trypsin inhibitor heavy chain H2	1	VVNNSPQPQNVVFDVQIPK	Deamidated(10)	1.85183	3	708.048	106.73	9.95586e+07	1.06684e+07	6.59e+06	733940	176820	4.27382e+06	4.93707e+07	0	1.04028e+07	1.16592e+06	1.03755e+07	7.06448e+06	6.288e+06	1.99548e+06	8.42349e+06	2.74486e+07	1.29659e+07	3.21672e+07	2.01496e+07	2.11841e+07	8.41459e+07	9.09915e+07	9.38135e+07	1.2479e+07	5.75449e+06	0	4.3512e+07	9.67673e+06	2.93065e+07	1.35073e+07	4.21273e+07	2.87478e+06	1.80681e+07	4.84575e+07	1.14404e+07	4.16295e+07	4.38866e+07	1.4282e+07	1.36501e+07	1.96298e+07	1.0375e+08
167466198	Intercellular adhesion molecule 1	1	LNPTVTYGNDSFSAK	Deamidated(9)	2.23857	2	807.885	76.9967	1.67269e+08	1.71195e+08	3.73921e+08	2.15138e+08	2.60212e+08	1.33963e+08	1.41538e+08	1.99188e+08	2.49468e+08	1.62883e+08	1.89502e+08	1.22946e+08	1.25713e+08	1.5741e+08	1.81887e+08	1.6405e+08	1.8975e+08	1.96674e+08	297822	1.85612e+08	2.52362e+08	1.70341e+08	1.64296e+08	1.52088e+08	2.27136e+08	3.1359e+08	2.47599e+08	2.06756e+08	1.27365e+08	1.34988e+08	8.24923e+07	9.90615e+07	8.47516e+07	1.05973e+08	3.23509e+08	2.18125e+08	1.49576e+08	3.80799e+07	1.56008e+08	1.57659e+08	2.43138e+08
167466198	Intercellular adhesion molecule 1	1	ANLTVVLLR	Deamidated(2)	2.92222	2	500.312	98.9703	3.36896e+07	2.63971e+07	8.45129e+07	5.00508e+07	7.81255e+07	3.87346e+07	1.87058e+07	2.97009e+07	6.92365e+07	2.70972e+07	1.94472e+07	3.30909e+07	1.78991e+07	3.50283e+07	4.20724e+07	7.57709e+07	4.27607e+07	5.57532e+07	0	3.40199e+07	1.00537e+07	5.26171e+07	4.63627e+07	2.26662e+07	3.05647e+07	6.689e+07	5.89835e+07	3.99973e+07	3.17574e+07	2.77554e+07	2.0986e+07	1.87154e+07	3.87082e+07	3.28366e+07	5.72124e+07	1.5172e+07	1.74388e+07	7.30402e+06	3.76291e+07	2.10027e+07	6.51311e+07
153082722	Intercellular adhesion molecule 2	1	GSLEVNCSTTCNQPEVGGLETSLDK	Carbamidomethyl(7)Carbamidomethyl(11)Deamidated(6)	2.16981	3	899.405	96.7221	4.8992e+07	8.84833e+07	1.43113e+08	6.54363e+07	5.04953e+07	4.40249e+07	5.93587e+07	4.7504e+07	6.39293e+07	8.19117e+07	6.50033e+07	8.70774e+07	6.15583e+07	3.33981e+07	8.85316e+07	1.15123e+08	1.11075e+08	7.42128e+07	130661	3.9268e+07	4.93026e+07	1.14008e+08	7.26858e+07	1.40408e+08	5.60547e+07	8.14136e+07	6.51883e+07	5.63484e+07	7.94898e+07	5.17877e+07	4.18818e+07	4.89771e+07	5.28811e+07	1.20122e+08	9.6341e+07	1.07908e+08	6.03868e+07	3.5222e+07	5.15146e+07	8.44947e+07	5.34074e+07
153082722	Intercellular adhesion molecule 2	1	AAPAPQEATATFNSTADR	Deamidated(13)	2.16806	2	910.427	46.3451	9.27456e+07	7.56744e+07	1.43314e+08	8.87036e+07	8.89507e+07	7.14356e+07	7.10226e+07	9.22978e+07	1.23904e+08	1.79064e+09	9.67654e+08	1.79464e+09	7.12575e+07	8.04816e+07	8.48313e+07	7.5087e+07	7.14794e+07	4.83838e+07	2.18595e+07	5.92882e+07	9.91342e+07	1.08776e+08	6.39284e+07	7.13252e+07	6.96826e+07	1.22808e+08	1.06078e+08	6.34076e+07	6.3457e+07	1.06966e+09	4.88738e+07	4.03827e+07	3.19039e+07	8.45399e+07	9.19964e+07	6.91807e+07	2.91803e+07	4.31017e+07	6.6964e+07	5.89398e+07	8.10197e+07
153082722	Intercellular adhesion molecule 2	1	QESMNSNVSVYQPPR	Deamidated(5)Oxidation(4)	1.81463	2	876.901	54.8914	4.20386e+07	6.12765e+07	3.95783e+06	5.79742e+07	5.14935e+07	1.74466e+07	4.30557e+07	3.41071e+07	7.09039e+07	9.55936e+06	4.51669e+07	3.37048e+07	3.2762e+07	2.70037e+07	3.33007e+07	3.39532e+07	4.56811e+07	3.02086e+07	0	3.10959e+07	5.18e+07	6.78742e+07	4.52977e+07	5.31086e+07	9.93504e+06	1.18771e+07	3.68461e+07	2.249e+07	4.15137e+07	2.94158e+07	2.25422e+07	1.02533e+07	2.14171e+07	3.54118e+07	4.53914e+07	2.38092e+07	7.713e+06	9.58228e+06	4.30456e+07	4.50326e+07	6.07686e+07
153082722	Intercellular adhesion molecule 2	1	AAPAPQEATATFNSTADREDGHR	Deamidated(13)	3.58515	4	604.28	59.347	1.18753e+08	2.21759e+08	3.05587e+08	2.1522e+08	1.70686e+08	1.32179e+08	1.47522e+08	1.44425e+08	2.67296e+08	1.54771e+08	1.40845e+08	1.19399e+08	1.42347e+08	9.60421e+07	1.18896e+08	5.07585e+07	1.73376e+08	1.48699e+08	334000	1.07313e+08	1.02918e+08	2.03172e+08	1.452e+08	1.54221e+08	1.28267e+08	2.00556e+08	1.61951e+08	7.55192e+07	1.14539e+08	1.08253e+08	7.81243e+07	5.73812e+07	5.24884e+07	9.66022e+07	523751	2.40452e+08	8.56073e+07	3.09914e+07	1.02859e+08	1.38863e+08	2.14128e+08
153082722	Intercellular adhesion molecule 2	1	HYLVSNISHDTVLQCHFTCSGK	Carbamidomethyl(15)Carbamidomethyl(19)Deamidated(6)	4.90519	4	651.805	82.3513	8.46885e+07	1.1547e+08	2.73709e+08	1.06345e+08	1.27276e+08	5.09369e+07	9.94925e+07	7.3363e+07	1.84697e+08	1.5394e+08	1.23587e+08	1.28516e+08	1.34499e+08	1.07133e+08	1.36551e+08	1.68502e+08	1.34197e+08	7.0613e+07	77248	1.47863e+08	2.36033e+08	1.84277e+08	1.51584e+08	1.53991e+08	9.67509e+07	8.38282e+07	1.22071e+08	8.09988e+07	9.08171e+07	5.17794e+07	4.35177e+07	2.18249e+07	1.09649e+08	1.27023e+08	1.94609e+08	2.74311e+08	5.4368e+07	1.88874e+07	1.33264e+08	9.61242e+07	2.38292e+08
153082722	Intercellular adhesion molecule 2	1	GNETLHYETFGK	Deamidated(2)	2.09191	2	582.521	38.79	2.46667e+07	4.0469e+07	5.66397e+07	1.68036e+08	6.57674e+07	5.11692e+06	1.48252e+07	7.38207e+07	3.94489e+07	3.41726e+07	2.63338e+07	3.43891e+07	2.68077e+07	1.97493e+07	1.87858e+07	1.78222e+07	2.77246e+07	1.56339e+07	3.23447e+07	1.83104e+07	5.05602e+07	8.60966e+07	4.50851e+07	7.43884e+06	3.38148e+07	8.60686e+07	1.99206e+07	1.7752e+07	6.87983e+07	3.14884e+07	2.24904e+07	1.84507e+07	2.47022e+07	1.63977e+07	2.74065e+07	3.06505e+07	3.94148e+07	1.18161e+08	1.66831e+07	3.40946e+07	6.62976e+07
16418467	Leucine-rich alpha-2-glycoprotein	1	MFSQNDTR	Deamidated(5)Oxidation(1)	2.15236	2	464.196	17.4069	1.47153e+09	8.18338e+08	1.18615e+09	1.9444e+09	2.81301e+09	1.52037e+09	2.3398e+09	2.40501e+09	1.28272e+09	2.59988e+09	2.30208e+09	2.46364e+09	1.96712e+09	1.67307e+09	3.03837e+08	1.77942e+08	8.19917e+07	2.17713e+07	2.75507e+07	3.25368e+08	3.94708e+08	2.55217e+08	1.43776e+08	2.37904e+09	1.16223e+09	2.98591e+09	5.68236e+06	6.64811e+08	1.4533e+09	1.79863e+09	8.85738e+08	5.29009e+08	4.98476e+07	1.59084e+08	8.27481e+07	1.92719e+07	3.48199e+08	1.15441e+08	3.85706e+08	2.12213e+08	1.91126e+08
42544231	leucine-rich repeat neuronal protein 2	1	WFEMLPNLEILMIGGNK	deamidated(7)deamidated(16)Oxidation(4)	1.61334	4	506.505	27.0367	5.22885e+08	1.3883e+09	2.98353e+09	2.56776e+09	2.59782e+09	2.12147e+09	2.32612e+09	2.98677e+09	2.77074e+09	2.27563e+07	1.05869e+07	1.63984e+07	1.43177e+09	5.47446e+08	3.39271e+09	4.80948e+09	1.96633e+09	1.75133e+09	1.91072e+09	2.80649e+09	3.83734e+09	2.56803e+09	2.0731e+09	1.33779e+08	4.32261e+09	3.60651e+09	2.93764e+09	2.02855e+09	1.00462e+09	9.96836e+06	2.13861e+09	2.18525e+09	1.18389e+09	3.69054e+09	1.91186e+09	1.83475e+09	2.12514e+09	3.90633e+09	1.96489e+09	2.23069e+09	3.03394e+09
4505047	lumican	1	LGSFEGLVNLTFIHLQHNR	Deamidated(9)	2.91533	4	549.794	125.33	6.82198e+07	1.97579e+07	8.17978e+06	1.63478e+07	8.75369e+07	2.65865e+07	4.34957e+06	3.36831e+07	5.5476e+07	4.49883e+07	1.34283e+07	4.13819e+07	4.84127e+07	1.74304e+07	3.81762e+06	2.24838e+07	3.99493e+07	1.20765e+08	6.55203e+07	1.13511e+07	2.4465e+07	3.48249e+07	1.86814e+08	1.06704e+08	7.18137e+06	4.92889e+07	7.35351e+07	9.85134e+07	3.00718e+07	2.94717e+07	3.03993e+07	2.38467e+07	3.23302e+07	2.32108e+07	2.26995e+07	2.50145e+07	2.00147e+07	1.84006e+07	7.98279e+07	9.78329e+07	9.76831e+07
4505047	lumican	5	KLHINHNNLTESVGPLPK	deamidated(5)deamidated(7)deamidated(8)	2.84172	3	551.663	35.0414	7.2128e+08	6.32396e+08	5.93924e+08	8.43874e+08	5.89494e+08	7.52266e+08	5.05615e+08	6.74477e+08	8.41698e+08	7.2286e+08	4.70164e+08	5.04479e+08	4.00103e+08	4.02277e+08	4.8102e+08	3.66715e+08	5.51517e+08	3.29186e+08	7.71201e+07	3.96875e+08	6.42048e+08	8.84389e+08	4.18139e+08	7.3244e+08	5.84807e+08	6.20822e+08	4.91276e+08	5.25207e+08	4.79881e+08	4.6434e+08	2.50905e+08	3.58669e+08	5.6029e+08	3.79727e+08	5.55005e+08	7.85079e+08	3.40143e+08	1.13942e+08	4.02196e+08	3.9637e+08	5.42258e+08
4505047	lumican	5	LHINHNNLTESVGPLPK	deamidated(4)deamidated(7)	2.9075	3	491.771	43.2854	8.281e+08	7.74373e+08	5.14623e+08	6.80868e+08	5.61379e+08	6.6208e+08	4.61016e+08	7.20011e+08	8.07709e+08	5.89078e+08	3.44579e+08	4.03045e+08	5.85343e+08	4.64006e+08	4.93377e+08	3.30538e+08	5.45108e+08	3.26122e+08	1.30798e+08	4.80994e+08	6.12588e+08	9.33223e+08	4.4155e+08	5.5324e+08	5.76572e+08	6.22106e+08	5.53464e+08	5.49928e+08	4.2802e+08	3.50512e+08	3.33112e+08	4.2855e+08	3.55102e+08	6.29145e+08	5.34413e+08	7.04268e+08	2.21598e+08	1.43232e+08	3.40802e+08	3.28209e+08	4.10149e+08
40549451	lymphatic vessel endothelial hyaluronic acid receptor 1	1	ANQQLNFTEAK	Deamidated(6)	2.08216	2	632.812	38.3203	1.98694e+08	2.42024e+08	1.76537e+08	1.42513e+08	1.17017e+08	2.54803e+08	1.40768e+08	1.45405e+08	2.05954e+08	1.01291e+08	1.41549e+08	1.01009e+08	1.11655e+08	1.47687e+08	1.45248e+08	7.55405e+07	1.84423e+08	6.27582e+07	1.79188e+07	1.47862e+08	2.42229e+08	3.64988e+08	1.12519e+08	1.67884e+08	1.48213e+08	2.29733e+08	1.83248e+08	2.25195e+08	2.33881e+08	1.45546e+08	1.18545e+08	9.06421e+07	6.22611e+07	2.02815e+08	1.77721e+08	2.12165e+08	3.99105e+07	5.84362e+07	2.22711e+08	1.00193e+08	1.46745e+08
40549451	lymphatic vessel endothelial hyaluronic acid receptor 1	2	KANQQLNFTEAK	Deamidated(7)	3.05506	2	581.047	30.3231	2.41438e+08	2.26643e+08	1.65705e+08	1.42754e+08	1.26386e+08	2.22359e+08	1.27702e+08	1.4319e+08	2.32042e+08	1.27896e+08	1.35012e+08	8.60497e+07	9.79047e+07	1.21451e+08	1.35318e+08	1.03487e+08	1.35085e+08	6.87512e+07	1.19679e+07	1.11992e+08	1.61343e+08	3.34261e+08	1.03661e+08	1.89219e+08	1.23285e+08	2.23042e+08	1.84226e+08	1.73878e+08	1.98998e+08	1.32285e+08	8.38188e+07	1.17133e+08	2.10121e+07	1.61742e+08	1.77614e+08	1.9725e+08	1.03653e+08	4.0205e+07	2.24016e+08	8.27326e+07	5.89606e+07
569026720	Macrophage colony-stimulating factor 1 receptor	1	VTVQSLLTVETLEHNQTYECR	Carbamidomethyl(20)Deamidated(15)	4.40646	3	841.08	109.404	1.03418e+08	6.38293e+07	1.12658e+08	6.05406e+07	9.00358e+07	6.94744e+07	5.22866e+07	9.08382e+07	1.78575e+08	9.55016e+07	7.1303e+07	5.66941e+07	5.91329e+07	8.481e+07	5.57695e+07	1.56927e+08	6.68036e+07	5.11462e+07	6.28811e+06	9.81193e+07	6.63685e+07	1.49495e+08	1.00514e+08	5.26252e+07	8.48759e+07	9.1063e+07	1.12009e+08	2.14953e+08	6.51325e+07	5.53253e+07	3.53475e+07	3.79782e+07	8.05351e+07	8.19928e+07	6.8906e+07	1.41689e+08	3.06064e+07	1.18525e+07	1.69415e+08	6.91121e+07	5.76284e+07
4507509	Metalloproteinase inhibitor 1	1	FVGTPEVNQTTLYQR	Deamidated(8)	3.10813	2	877.44	59.4729	1.53825e+08	1.04328e+08	5.47543e+07	1.07686e+08	6.79519e+07	7.63423e+07	1.04625e+08	1.01325e+08	1.0325e+08	9.20227e+07	9.52142e+07	1.06159e+08	7.71687e+07	8.79015e+07	1.18651e+08	1.11493e+08	8.4269e+07	7.72481e+07	1.8236e+07	8.32088e+07	883784	1.26148e+08	5.00963e+07	7.85031e+07	1.17161e+08	1.70675e+08	2.07088e+07	1.04097e+08	6.28233e+07	9.44194e+07	7.02839e+07	8.00477e+07	7.5335e+07	8.29346e+07	1.0414e+08	7.63726e+07	7.73375e+07	2.58095e+07	1.19848e+08	9.55637e+07	8.92012e+07
14249738	N-acetylglucosamine-1-phosphotransferase	1	YEFCPFHNVTQHEQTFR	Carbamidomethyl(4)Deamidated(8)	4.08	4	561.001	88.5143	7.30221e+07	9.55055e+07	1.36076e+08	6.2583e+07	6.89393e+07	2.97362e+07	6.54743e+07	7.80705e+06	9.33328e+07	7.5162e+07	9.16073e+07	8.73277e+07	6.95207e+07	7.1549e+07	1.01175e+08	6.29198e+07	8.57128e+07	4.11207e+07	29555.3	5.80457e+07	1.15248e+08	1.01858e+08	5.57794e+07	7.58616e+07	7.6794e+07	5.45248e+07	7.71442e+07	7.8837e+07	5.46571e+07	4.37201e+07	5.02101e+07	4.67303e+07	7.76639e+07	9.20196e+07	1.01433e+08	8.9286e+07	7.61253e+07	2.70754e+07	1.0896e+08	7.38855e+07	9.61287e+07
223633991	pantetheinase	1	MTGSGIYAPNSSR	Deamidated(10)Oxidation(1)	2.53836	2	679.307	30.4094	1.08026e+08	2.09738e+08	3.08689e+08	1.23332e+08	1.07473e+08	2.0268e+08	1.03089e+08	9.64958e+07	2.54631e+08	4.92439e+07	3.39933e+07	9.77372e+07	1.27526e+08	5.91914e+07	1.35158e+08	3.10607e+07	6.7301e+07	3.42164e+07	7.04831e+07	4.75716e+07	6.72286e+07	8.18925e+07	5.5748e+07	9.11577e+07	5.93873e+07	1.67753e+08	1.24492e+08	6.58499e+07	1.11857e+08	6.67722e+07	4.559e+07	8.89962e+07	9.85986e+06	9.34533e+07	3.21121e+07	2.05655e+07	5.89343e+07	2.01538e+07	2.89281e+07	3.33328e+07	3.6917e+07
223633991	pantetheinase	1	LTGVAGNYTVCQK	Carbamidomethyl(11)Deamidated(7)	2.36729	2	706.348	41.3656	5.16365e+07	1.30952e+08	2.78962e+08	9.11881e+07	8.17471e+07	8.9581e+07	9.37902e+07	4.78012e+07	1.20111e+08	5.18913e+07	4.21947e+07	6.73902e+07	1.17424e+08	6.84062e+07	1.51725e+08	2.00232e+07	9.49693e+07	3.62593e+07	1.69106e+07	6.74914e+07	1.10593e+08	7.60011e+07	5.94407e+07	9.71525e+07	5.34425e+07	1.18559e+08	1.37796e+08	6.43956e+07	6.03679e+07	3.93224e+07	2.21222e+07	8.56616e+07	2.26769e+07	9.42266e+07	3.3038e+06	9.59104e+07	4.65584e+07	2.60477e+07	1.89871e+07	3.06981e+07	1.36897e+08
70780384	Peptidase inhibitor 16	1	SLPNFPNTSATANATGGR	Deamidated(7)Deamidated(13)	1.93402	2	889.418	83.3729	1.84239e+09	4.49438e+08	6.61109e+09	1.3218e+09	2.54764e+09	1.46827e+09	3.2269e+09	1.19325e+09	1.59736e+09	1.97637e+09	1.15729e+09	4.1669e+09	1.24474e+09	2.65382e+09	1.78833e+09	1.09465e+09	6.10375e+08	1.21813e+09	972054	1.17187e+09	1.09126e+09	5.09972e+08	5.95546e+08	1.07854e+09	1.663e+09	3.08298e+09	2.10506e+09	1.18044e+09	4.60515e+08	2.95508e+09	8.96201e+08	1.17496e+09	1.02844e+09	1.28862e+09	9.42314e+08	9.97451e+08	8.04218e+08	1.92754e+08	1.58362e+09	8.31459e+08	7.05531e+08
4557892	phosphatidylcholine-sterol acyltransferase	2	AELSNHTRPVILVPGCLGNQLEAK	Carbamidomethyl(16)Deamidated(5)	4.04861	3	655.101	76.8937	4.58425e+08	5.94814e+08	4.12e+08	3.63651e+08	5.16123e+08	3.40624e+08	4.49937e+08	4.10582e+08	6.48932e+08	4.06309e+08	6.02277e+08	4.05119e+08	3.2157e+08	3.37765e+08	5.16493e+08	3.52025e+08	5.42857e+08	2.40354e+08	2.36065e+06	4.02963e+08	5.69882e+08	4.3029e+08	5.68118e+08	5.08208e+08	3.89583e+08	5.67367e+08	6.61702e+08	3.97929e+08	4.418e+08	5.37523e+08	3.54327e+08	3.21485e+08	2.96373e+08	5.01262e+08	4.36755e+08	5.36967e+08	3.85449e+08	1.014e+08	3.84145e+08	3.59988e+08	5.2108e+08
4557892	phosphatidylcholine-sterol acyltransferase	1	MAWPEDHVFISTPSFNYTGR	Deamidated(16)Oxidation(1)	3.75975	3	791.359	111.57	5.0575e+08	1.46199e+07	1.2171e+07	4.63901e+08	3.81443e+08	3.90809e+08	1.7136e+08	4.76978e+08	4.25536e+07	0	1.01889e+09	6.64626e+07	3.51271e+07	3.59689e+08	6.16506e+07	1.10293e+07	3.28541e+07	8.21455e+07	944204	4.19894e+07	1.06241e+08	6.32735e+07	1.22584e+08	1.73091e+06	0	6.8238e+08	2.24806e+08	9.66575e+07	2.55056e+08	6.42612e+08	4.44428e+08	3.3519e+08	4.5736e+07	6.99385e+07	8.1015e+06	1.74177e+08	2.91112e+07	9.85365e+06	1.51641e+07	7.95779e+06	9.51007e+07
39725934	pigment epithelium-derived factor	2	VTQNLTLIEESLTSEFIHDIDR	Deamidated(4)	3.3872	3	1144.69	96.8231	1.25167e+08	1.54621e+08	1.7163e+09	2.5842e+08	5.85628e+08	5.4857e+08	7.15686e+08	9.84557e+08	6.99755e+07	5.00706e+08	1.08425e+08	2.19503e+07	4.68334e+07	3.91999e+08	4.76881e+08	2.55324e+08	2.54327e+08	9.9749e+07	8.87257e+07	7.98602e+07	9.87079e+08	6.53153e+08	2.50881e+08	1.49501e+08	1.09097e+09	4.51536e+08	3.79701e+08	1.33227e+08	1.45151e+08	1.94749e+07	6.43917e+07	4.98511e+07	6.61141e+07	1.79837e+08	6.15315e+07	5.16519e+07	9.75284e+07	3.74322e+08	1.8216e+08	2.79638e+08	4.90142e+08
73858568	plasma protease C1 inhibitor	1	VLSNNSDANLELINTWVAK	deamidated(4)	2.48922	2	1051.54	56.7286	1.64511e+08	3.351e+08	1.10801e+09	7.30416e+08	7.49698e+08	7.87436e+08	4.08393e+08	4.3766e+08	2.92987e+08	1.13469e+06	0	3.52227e+06	2.32275e+08	9.56169e+08	1.71264e+07	3.18013e+08	3.9631e+07	5.94344e+07	2.61742e+08	6.90895e+07	1.36162e+09	8.25786e+08	3.60687e+08	3.34415e+08	3.54959e+08	4.28751e+08	6.34715e+08	2.70457e+08	3.25597e+08	3.56784e+06	3.47082e+08	2.33044e+08	1.29033e+07	4.38507e+07	1.07212e+07	2.27017e+07	1.15914e+08	3.0111e+07	2.70465e+08	7.46312e+07	5.29281e+08
73858568	plasma protease C1 inhibitor	2	VGQLQLSHNLSLVILVPQNLK	deamidated(9)	4.00376	2	1157.68	61.6702	3.24232e+08	6.39968e+08	1.51987e+09	1.036e+09	1.04546e+09	8.78421e+08	1.54779e+09	1.31623e+09	2.48521e+08	0	220363	0	1.81615e+08	1.86611e+09	1.71526e+09	7.24075e+08	4.37013e+08	1.75937e+08	4.33549e+08	5.33343e+08	1.89209e+09	1.40696e+09	3.56754e+08	3.62478e+08	2.93076e+09	1.11843e+09	1.08945e+09	3.38658e+08	8.58897e+08	86434	4.94307e+08	2.5296e+08	3.0365e+08	8.06649e+08	2.53551e+08	2.70979e+08	6.39375e+08	6.68307e+08	3.95922e+08	9.00363e+08	1.55875e+09
73858568	plasma protease C1 inhibitor	1	AKVGQLQLSHNLSLVILVPQNLK	deamidated(11)	2.16989	3	838.504	54.1719	2.55705e+06	1.80392e+07	1.16359e+07	3.90304e+07	3.61379e+07	1.02843e+07	3.26816e+07	2.8207e+07	2.30431e+06	217332	318686	0	1.9209e+06	4.97357e+07	1.69686e+07	6.90534e+06	1.14967e+06	5.69484e+06	5.92546e+06	5.29674e+06	2.61582e+07	4.22262e+07	1.70601e+06	1.17984e+06	3.76801e+07	3.0142e+07	2.61148e+07	4.66989e+06	1.8791e+07	181970	1.10142e+07	0	229762	1.75264e+06	601842	9.77055e+06	1.447e+07	1.85567e+07	6.88894e+06	2.58025e+07	2.31787e+07
73858568	plasma protease C1 inhibitor	1	DTFVNASR	deamidated(5)	1.94607	2	455.718	19.7396	1.0122e+10	5.97757e+09	6.31999e+09	7.98726e+09	7.78857e+09	6.51637e+09	6.48151e+09	7.49662e+09	8.62628e+09	203161	0	553819	1.33628e+06	3.33143e+09	5.53296e+09	6.0015e+09	3.74913e+09	2.77264e+09	4.65548e+09	4.77471e+09	6.78582e+09	5.97163e+09	4.37673e+09	2.65682e+08	6.98729e+09	1.03456e+10	7.12247e+09	4.34305e+09	1.08108e+07	0	6.38391e+09	3.26871e+09	3.87215e+09	6.88765e+09	3.58463e+09	2.88667e+09	3.8853e+09	3.52408e+09	3.24832e+09	4.34907e+09	6.43019e+09
194018472	plasma serine protease inhibitor	1	VVGVPYQGNATALFILPSEGK	deamidated(9)	2.68154	2	1081.07	60.4261	2.46291e+08	2.39326e+08	4.50165e+08	6.98634e+07	1.87423e+08	9.93928e+07	2.6532e+08	2.48131e+08	1.71832e+08	0	0	0	1.4798e+08	1.98378e+08	3.05132e+08	1.38738e+08	2.25888e+08	1.08765e+08	1.54807e+08	1.32773e+08	3.14593e+08	2.52399e+08	1.27402e+08	3.65923e+08	2.44427e+08	1.41976e+08	3.13816e+08	1.02896e+08	2.02484e+08	0	2.10612e+08	1.56164e+08	1.00255e+08	2.40131e+08	1.38545e+08	8.30935e+07	1.1692e+08	2.34184e+08	1.02392e+08	1.09403e+08	2.01786e+08
194018472	plasma serine protease inhibitor	1	EDQYHYLLDRNLSCR	Carbamidomethyl(14)Deamidated(11)	2.4822	4	496.482	78.9379	4.99023e+07	9.34867e+07	1.04998e+08	3.62741e+07	5.77391e+07	3.67679e+07	7.24972e+07	5.49284e+07	5.38645e+07	5.45738e+07	2.03448e+06	2.82289e+07	5.75712e+07	3.77112e+07	5.57471e+07	2.42068e+07	5.36695e+07	1.85175e+07	19287.8	6.53335e+07	9.74068e+07	5.53062e+07	5.4777e+07	8.04848e+07	3.52065e+07	4.11819e+07	6.00028e+07	2.67817e+07	3.42177e+07	5.2594e+07	3.25783e+07	2.71702e+07	2.7424e+07	4.86911e+07	4.64477e+07	6.32193e+07	5.58099e+07	1.06053e+07	3.59201e+07	3.97975e+07	8.0006e+07
194018472	plasma serine protease inhibitor	1	VLPSLGISNVFTSHADLSGISNHSNIQVSEMVHK	Deamidated(9)Deamidated(22)Oxidation(31)	2.24146	5	727.969	112.34	1.39612e+08	678282	0	5.65827e+06	3.7128e+07	1.23866e+06	0	2.40183e+07	3.27607e+07	1.55177e+06	1.53735e+06	2.41463e+06	2.96277e+07	3.76837e+07	4.86726e+07	1.04012e+07	5.08977e+06	3.59351e+06	0	7.68641e+07	2.07667e+08	2.53222e+08	2.07262e+07	1.06262e+06	222139	4.47292e+07	4.02412e+07	4.12745e+06	1.64298e+07	4.12891e+06	6.41019e+06	1.80555e+06	5.13951e+06	1.59343e+06	1.07978e+07	3.9156e+08	6.12839e+06	576690	8.89334e+06	4.1735e+06	9.21249e+08
4505881	Plasminogen	1	GNVAVTVSGHTCQHWSAQTPHTHNR	Carbamidomethyl(12)Deamidated(24)	4.44965	5	557.462	46.1613	1.46979e+08	1.52261e+07	7.24981e+07	1.52307e+08	1.89274e+08	1.3724e+08	1.80498e+08	1.76046e+08	7.05836e+07	1.49422e+06	2.29589e+08	7.35178e+07	5.61725e+07	9.3683e+07	1.36022e+08	6.41635e+07	7.37276e+07	3.20217e+07	2.46026e+06	6.25391e+07	2.33117e+08	1.16244e+08	1.26769e+08	1.4791e+07	476226	1.39206e+08	2.34609e+08	1.1222e+08	1.08618e+08	9.34917e+07	8.58164e+07	2.85416e+07	2.73067e+06	1.06604e+08	1.42087e+08	2.80051e+08	3.64957e+07	8.2937e+06	8.361e+07	5.46827e+07	1.23343e+08
4758460	Platelet glycoprotein V	1	LLDLSGNNLTHLPK	Deamidated(8)	3.31521	3	512.618	96.6825	1.25636e+08	1.22234e+08	1.12071e+08	4.83094e+07	1.38202e+08	6.62808e+07	2.12128e+08	4.99433e+07	9.49178e+07	8.21365e+07	8.20145e+07	2.48737e+07	8.3796e+07	6.36669e+07	1.08528e+08	1.18486e+08	1.09678e+08	5.80806e+07	0	5.90123e+07	4.00544e+07	1.58931e+08	1.02651e+08	1.21172e+08	5.86627e+07	1.27338e+08	1.33498e+08	1.48555e+08	9.88075e+07	1.29496e+08	1.0067e+08	3.68272e+07	4.25182e+07	8.07051e+07	1.39767e+08	1.09954e+08	5.95983e+07	1.80929e+07	1.07259e+08	8.69421e+07	1.40994e+08
31377806	polymeric immunoglobulin receptor	2	VPGNVTAVLGETLK	Deamidated(4)	3.2714	3	466.933	106.193	3.10969e+07	8.65171e+07	1.00383e+08	6.70243e+07	5.52467e+07	2.07557e+07	1.09394e+07	9.45718e+06	9.57071e+07	4.29602e+07	4.32903e+06	5.00604e+07	4.15084e+07	3.61495e+06	4.86313e+07	4.81697e+07	6.33099e+07	1.16455e+08	1.84924e+06	4.64634e+07	3.64563e+07	1.47893e+08	1.32322e+07	1.82829e+07	7.61162e+07	3.93407e+07	1.63267e+07	3.00423e+07	1.91786e+07	1.69359e+07	6.01635e+06	1.28857e+07	3.99179e+07	6.34769e+07	3.33944e+07	5.62731e+07	1.34224e+07	1.11774e+07	3.87645e+07	2.04958e+07	1.31518e+07
31377806	polymeric immunoglobulin receptor	2	VPGNVTAVLGETLK	Deamidated(4)	3.14149	2	466.933	106.267	8.4819e+08	8.43129e+08	1.02717e+09	1.09383e+09	9.91862e+08	3.44669e+08	1.90124e+08	2.09696e+08	8.03381e+08	4.18657e+08	1.88316e+08	4.74144e+08	2.87566e+08	2.20466e+08	3.86211e+08	3.80851e+08	4.13737e+08	7.15454e+08	3.11916e+07	4.26255e+08	4.59918e+08	1.83719e+09	2.95449e+08	2.04618e+08	6.70446e+08	8.64675e+08	2.9547e+08	3.49515e+08	2.95244e+08	4.19232e+08	1.78462e+08	2.00536e+08	3.45709e+08	4.30066e+08	3.18847e+08	5.75637e+08	1.76815e+08	8.47923e+07	3.29845e+08	1.72667e+08	4.33704e+08
31377806	polymeric immunoglobulin receptor	2	VPGNVTAVLGETLK	Deamidated(4)	3.01158	2	466.933	106.34	1.66528e+09	1.59974e+09	1.95396e+09	2.12063e+09	1.92848e+09	6.68583e+08	3.69309e+08	4.09935e+08	1.51105e+09	7.94354e+08	3.72303e+08	8.98227e+08	5.33624e+08	4.37317e+08	7.23791e+08	7.13533e+08	7.64165e+08	1.31445e+09	6.05339e+07	8.06046e+08	8.8338e+08	3.52649e+09	5.77666e+08	3.90953e+08	1.26478e+09	1.69001e+09	5.74614e+08	6.68988e+08	5.7131e+08	8.21528e+08	3.50909e+08	3.88186e+08	6.51501e+08	7.96655e+08	6.043e+08	1.095e+09	3.40207e+08	1.58407e+08	6.20925e+08	3.24837e+08	8.54256e+08
767909532	polymeric immunoglobulin receptor	1	ANLTNFPENGTFVVNIAQLSQDDSGR	deamidated(2)deamidated(9)	2.40743	3	937.115	67.4559	2.76544e+06	4.32042e+07	1.07301e+08	3.60379e+07	3.05912e+07	9.63892e+06	3.73015e+06	2.5164e+07	8.55307e+06	870075	3.60636e+06	98126.2	1.13984e+07	3.48463e+06	1.26836e+07	5.58345e+06	6.57175e+06	5.33647e+06	1.53441e+06	2.60239e+06	2.72641e+07	2.30905e+07	2.90335e+06	737112	7.05785e+07	1.59809e+07	7.747e+06	1.82387e+07	2.07844e+07	374461	7.41287e+06	7.0994e+06	2.78748e+06	1.32755e+07	2.49914e+06	2.28142e+06	2.94653e+06	1.33279e+07	699624	2.24584e+06	8.65052e+06
126012562	prolow-density lipoprotein receptor-related protein 1	1	FNSTEYQVVTR	Deamidated(2)	1.8661	2	672.826	69.1673	4.6688e+07	3.82284e+07	7.92079e+07	8.69392e+07	3.28116e+07	4.76834e+07	5.20496e+07	2.75751e+07	8.9265e+07	5.42009e+07	4.09549e+07	3.47621e+07	3.65275e+07	2.20666e+07	3.64155e+07	1.88514e+07	3.3825e+07	2.13215e+07	2.32283e+08	2.74815e+07	4.79531e+07	3.82638e+07	2.94466e+07	3.90888e+07	1.06331e+08	3.13534e+07	5.02498e+07	5.54162e+07	2.80048e+07	2.07547e+07	3.35558e+07	1.45614e+07	1.52411e+07	2.18355e+07	3.41339e+07	6.48586e+07	8.05591e+06	3.62236e+06	3.73388e+07	2.98027e+07	4.43915e+07
126012562	prolow-density lipoprotein receptor-related protein 1	1	NLFWTSYDTNKK	Deamidated(10)	1.82313	3	506.579	54.8522	7.0626e+09	1.07559e+10	8.97556e+09	1.29424e+10	1.71195e+10	3.99325e+09	1.14231e+10	1.28945e+10	1.24242e+10	1.44715e+10	1.16738e+10	3.98154e+09	1.43251e+10	1.29693e+10	6.53321e+09	2.48435e+09	6.42205e+09	1.80081e+09	125854	1.31758e+10	1.68807e+10	3.51055e+09	7.98229e+09	4.61841e+09	9.13493e+09	1.48446e+10	1.5945e+10	9.06261e+09	8.26547e+09	8.52164e+09	6.31056e+09	1.91425e+09	2.40739e+09	4.88601e+09	1.91184e+10	6.26876e+09	1.87385e+09	3.27835e+09	9.41065e+09	8.09062e+09	2.29146e+10
126012562	prolow-density lipoprotein receptor-related protein 1	1	LTSCATNASICGDEAR	Deamidated(7)Carbamidomethyl(4)Carbamidomethyl(11)	2.33652	2	863.871	53.4309	1.09572e+08	2.81314e+08	3.98647e+08	3.3265e+08	2.2941e+08	8.28946e+08	2.34549e+08	8.76406e+08	6.61297e+08	3.2794e+07	2.2757e+07	1.67314e+08	3.0794e+08	4.8575e+07	1.03671e+08	6.65337e+07	1.85444e+08	9.53387e+07	422491	1.29271e+08	2.83069e+07	1.16409e+08	2.71272e+08	8.08943e+07	1.79419e+08	4.41637e+08	1.27943e+07	3.45632e+07	6.5141e+08	3.24603e+08	1.53288e+08	7.90569e+07	1.7453e+07	2.03998e+07	3.35773e+07	1.01519e+07	3.73192e+07	1.43235e+08	1.74625e+08	1.09923e+08	2.37569e+07
32171249	Prostaglandin-H2 D-isomerase	1	SVVAPATDGGLNLTSTFLR	deamidated(12)	3.12136	2	960.51	56.4405	1.27067e+08	1.03931e+08	1.95704e+08	1.03302e+08	8.12467e+07	1.09027e+08	1.03392e+08	1.19201e+08	9.29531e+07	252773	0	148985	1.09756e+08	8.20718e+07	1.08483e+08	9.0608e+07	5.89903e+07	5.45582e+07	3.37809e+07	2.20802e+07	6.86319e+07	1.01325e+08	2.06406e+07	7.77058e+07	1.36834e+08	1.02944e+08	7.41394e+07	8.59038e+07	7.41876e+07	724789	5.06214e+07	5.28212e+07	3.23028e+07	1.03921e+08	4.93344e+07	3.53088e+07	2.23095e+07	3.25405e+07	7.08314e+07	2.66726e+07	2.98359e+07
4502067	Protein AMBP	1	YFYNGTSMACETFQYGGCMGNGNNFVTEK	Carbamidomethyl(10)Carbamidomethyl(18)Deamidated(4)Deamidated(21)Oxidation(8)Oxidation(19)	1.89532	3	1127.77	108.425	4.50905e+08	4.26803e+08	7.10338e+08	5.65342e+08	9.05986e+08	6.43819e+08	7.01844e+08	6.48801e+08	7.80533e+08	8.06614e+08	5.67441e+08	7.5104e+08	5.4647e+08	5.58588e+08	6.11889e+08	5.42152e+08	4.82458e+08	4.86918e+08	3.41633e+08	4.78854e+08	4.42696e+08	7.66307e+08	5.99029e+08	4.64889e+08	8.17751e+08	4.34183e+08	8.59253e+08	8.98693e+08	6.2771e+08	5.27446e+08	4.99829e+08	4.78933e+08	5.91954e+08	5.94706e+08	4.06838e+08	6.56391e+08	3.84614e+08	3.2572e+08	5.95376e+08	5.19411e+08	4.42591e+08
4503635	prothrombin	2	YPHKPEINSTTHPGADLQENFCR	Carbamidomethyl(22)deamidated(8)deamidated(20)	2.28579	3	736.243	21.3947	1.19811e+09	1.14707e+09	1.02444e+09	7.53181e+08	4.8499e+08	8.59557e+08	6.32823e+08	8.15786e+08	7.69569e+08	496369	0	169852	4.58063e+08	3.10964e+08	4.33249e+08	5.27395e+08	4.05982e+08	1.91246e+08	2.16341e+08	3.29356e+08	6.67675e+08	4.81726e+08	2.47667e+08	3.86942e+08	9.33637e+08	1.39752e+09	8.7071e+08	8.20578e+08	1.22342e+08	53392.2	1.2452e+08	5.0675e+08	1.42481e+08	1.08963e+09	2.91783e+08	2.54711e+08	1.40321e+08	3.01173e+08	3.17717e+08	2.79884e+08	5.59733e+08
4557871	Serotransferrin	1	SDNCEDTPEAGYFAVAVVK	Carbamidomethyl(4)Deamidated(3)	2.87283	2	1036.47	103	1.70705e+09	1.01936e+09	2.29043e+09	6.31224e+08	9.7022e+08	4.18957e+08	9.77883e+08	6.44494e+08	1.03747e+09	1.19403e+09	6.12634e+08	1.14373e+09	7.79559e+08	6.79725e+08	1.93239e+09	7.86385e+08	7.4139e+08	2.14605e+08	8.83446e+08	1.77839e+09	9.19444e+08	5.04954e+08	5.20972e+08	5.8847e+08	1.9679e+09	1.01421e+09	9.02706e+08	4.65674e+08	3.29135e+08	8.31842e+08	5.84677e+08	4.74889e+08	9.62674e+08	5.43297e+08	8.60049e+08	6.23268e+08	8.20768e+08	1.14056e+09	6.81448e+08	3.75189e+08	5.89768e+08
4502133	Serum amyloid P-component	1	AYSLFSYNTQGRDNELLVYK	Deamidated(8)	1.80797	3	794.399	107.769	1.85911e+08	0	2.28794e+07	1.12124e+08	9.97934e+07	8.60757e+07	1.91443e+08	2.33641e+08	5.2017e+07	2.57966e+06	1.20984e+08	3.76686e+07	2.66714e+07	6.28548e+07	2.09761e+07	4.66214e+07	3.14937e+07	4.03179e+06	120322	6.27566e+07	2.75153e+08	2.31891e+08	2.13093e+08	779917	0	1.129e+08	2.43859e+08	3.50803e+06	2.69442e+07	1.71466e+07	7.69854e+07	0	2.20029e+07	7.48853e+07	8.86239e+06	4.44979e+07	5.17098e+07	1.98803e+07	3.92061e+07	1.74664e+07	4.10589e+08
4502133	Serum amyloid P-component	1	AYSLFSYNTQGRDNELLVYKER	Deamidated(8)	3.22609	4	667.83	98.3621	8.44275e+08	4.7073e+07	9.00792e+06	4.57497e+08	3.28452e+08	3.1962e+08	5.01842e+08	6.80342e+08	9.50142e+07	9.58948e+06	6.58579e+08	2.19941e+08	1.83796e+08	4.22628e+08	2.07912e+08	3.25462e+08	2.13929e+08	1.59859e+08	656315	2.02709e+08	1.7973e+09	1.3376e+09	8.15017e+08	2.12684e+07	2.34161e+06	3.94733e+08	6.94506e+08	5.26883e+07	2.44447e+08	1.95812e+08	4.89192e+08	2.88555e+07	2.51373e+08	5.02205e+08	9.54437e+07	4.49543e+08	3.18737e+08	1.10428e+08	3.18814e+08	1.2753e+08	2.16306e+09
19923106	Serum paraoxonase/arylesterase 1	2	VTQVYAENGTVLQGSTVASVYK	Deamidated(8)	3.64509	2	965.245	69.651	1.06348e+09	1.11078e+09	2.54732e+09	1.27997e+09	8.54834e+08	1.59212e+09	1.42266e+09	1.08749e+09	1.30528e+09	5.5306e+08	1.56951e+09	1.64755e+09	8.8946e+08	9.27267e+08	1.93594e+09	8.63203e+08	1.60596e+09	8.45513e+08	2.6327e+08	1.01847e+09	9.25979e+08	1.28471e+09	8.85829e+08	8.90893e+08	9.35414e+08	6.49304e+08	7.12972e+08	1.05489e+09	1.30983e+09	7.66124e+08	1.20375e+09	1.30899e+09	6.79758e+08	1.3916e+09	6.96257e+08	1.37027e+09	1.13932e+09	5.28253e+08	1.20632e+09	7.21356e+08	3.23713e+08
19923106	Serum paraoxonase/arylesterase 1	1	HANWTLTPLK	Deamidated(3)	2.56241	2	591.319	50.8597	9.17676e+08	1.05206e+09	3.24569e+09	7.16891e+09	3.67132e+09	5.80869e+09	3.96592e+09	5.14689e+09	2.44336e+09	1.63366e+07	1.24715e+10	1.08693e+09	1.21401e+09	2.59247e+09	1.28651e+09	4.42337e+08	1.36793e+09	8.35165e+08	3.23594e+08	1.26448e+09	4.62971e+09	1.57626e+09	2.57003e+09	1.63368e+08	5.24841e+08	1.66044e+09	1.17261e+09	3.47274e+09	4.14162e+09	3.27887e+09	3.56057e+09	4.28604e+09	4.49371e+08	2.2754e+09	8.71233e+08	4.05903e+09	1.45066e+09	4.52994e+08	1.47661e+09	4.25083e+08	8.59537e+08
19923106	Serum paraoxonase/arylesterase 1	1	VTQVYAENGTVLQGSTVASVYKGK	Deamidated(8)	3.00128	3	803.251	61.5473	2.8625e+08	1.17482e+08	2.64976e+08	4.07451e+08	2.49868e+08	3.51509e+08	3.88836e+08	3.43454e+08	2.34218e+08	3.5997e+07	2.68814e+08	1.47895e+08	1.28086e+08	2.30686e+08	1.38301e+08	7.08505e+07	1.20911e+08	1.13493e+08	2.06777e+07	1.40904e+08	3.31975e+08	2.44469e+08	3.03179e+08	7.43158e+07	9.65935e+07	1.31217e+08	2.81459e+08	2.08154e+08	2.88444e+08	8.22398e+07	2.21615e+08	1.00417e+08	5.24437e+07	2.39486e+08	6.04579e+07	3.43779e+08	2.09244e+08	3.53129e+07	1.63251e+08	1.38043e+08	4.64966e+08
29788996	Serum paraoxonase/lactonase 3	1	VSTVYANNGSVLQGTSVASVYHGK	Deamidated(8)	2.92941	3	813.744	61.0864	6.03888e+07	2.36682e+07	1.01963e+08	2.24207e+08	8.70631e+07	1.01935e+08	1.45185e+08	1.40757e+08	8.83661e+07	6.6997e+07	1.8147e+08	1.10634e+08	1.00867e+08	1.06809e+08	9.15753e+07	2.72421e+07	1.20707e+08	3.43911e+07	8.24954e+06	1.0132e+08	1.38491e+08	1.31838e+08	9.09064e+07	5.42081e+07	1.1153e+08	9.08153e+07	2.05456e+07	1.20124e+08	6.17218e+07	2.18313e+07	5.3132e+07	7.09396e+07	5.30124e+06	6.94935e+07	1.06477e+08	1.91847e+08	1.08643e+08	1.00292e+07	1.36136e+08	2.14762e+07	2.06027e+08
530404181	Spermatogenesis-associated protein 7	1	MNLGAPVLGANIPRIDADQQR	Deamidated(2)Deamidated(11)Oxidation(1)	2.14983	5	454.236	70.0885	2.6913e+07	6.89435e+07	1.02756e+08	5.93765e+06	4.56826e+07	3.7734e+06	5.81366e+07	7.86028e+06	7.97854e+07	7.07374e+07	8.93581e+06	3.68239e+07	6.8903e+07	2.80903e+07	6.45952e+07	3.50263e+07	4.89751e+07	2.07278e+07	0	9.5198e+07	9.44734e+07	2.88948e+07	4.70577e+07	6.94241e+07	5.56507e+07	1.16497e+07	7.7941e+07	5.82654e+07	4.61745e+07	1.56647e+07	1.09543e+07	1.35735e+07	3.18193e+07	5.4495e+07	7.0672e+07	4.91864e+07	1.32496e+07	1.74427e+07	4.76289e+07	4.7854e+07	9.97254e+07
156151381	THO complex subunit 7 homolog	1	SFIKWCNSGSQEEGYSQYQR	Carbamidomethyl(6)Deamidated(7)	2.39978	6	410.014	6.10923	2.35395e+08	9.59074e+07	2.1126e+08	9.75227e+07	4.5585e+07	7.83217e+07	6.91942e+07	5.29821e+07	9.62578e+07	1.99339e+08	2.02663e+08	1.72036e+08	1.10419e+08	1.11796e+08	4.88051e+07	2.56706e+07	2.06038e+07	7.87376e+06	40066.1	5.29933e+07	1.25447e+08	3.16062e+07	2.02297e+07	2.18724e+08	4.49181e+07	6.61094e+07	0	1.45196e+08	1.38562e+08	2.46858e+08	1.17457e+08	6.56545e+07	5.53717e+07	4.95579e+07	733952	1.54096e+06	4.39521e+07	1.36042e+07	4.53084e+07	2.24176e+07	9119.15
4503635	Thrombin	3	YPHKPEINSTTHPGADLQENFCR	Carbamidomethyl(22)deamidated(8)deamidated(20)	2.26025	4	679.063	67.3656	4.37137e+09	4.5396e+09	7.25485e+09	4.86015e+09	3.39264e+09	4.99225e+09	6.3654e+09	4.19542e+09	6.52382e+09	5.32531e+09	5.22674e+09	3.75449e+09	4.42958e+09	4.401e+09	6.06356e+09	2.10745e+09	6.37677e+09	2.28257e+09	577164	4.70742e+09	8.78668e+09	8.10145e+09	4.9988e+09	7.20603e+09	4.64273e+09	6.67243e+09	6.60241e+09	3.76208e+09	4.6375e+09	5.04303e+09	2.89598e+09	3.25834e+09	2.19266e+09	2.86105e+09	8.43243e+09	8.6973e+09	1.94675e+08	1.30042e+09	2.96141e+09	3.07238e+09	8.92562e+09
4503635	Thrombin	2	SRYPHKPEINSTTHPGADLQENFCR	Carbamidomethyl(24)Deamidated(10)	3.58153	4	739.6	62.6714	1.67852e+09	2.19189e+09	3.31775e+09	1.13966e+09	1.14884e+09	1.11237e+09	2.33032e+09	1.11101e+09	2.43958e+09	3.56229e+09	1.50989e+09	1.94461e+09	1.9046e+09	1.13427e+09	2.15081e+09	1.08415e+09	2.1716e+09	5.89604e+08	2.1177e+06	2.00242e+09	3.38516e+09	2.88099e+09	1.85321e+09	4.70942e+09	3.29141e+09	1.091e+09	2.54484e+09	1.70421e+09	1.43829e+09	1.15301e+09	5.74131e+08	8.92478e+08	5.90667e+08	3.01265e+08	3.04377e+09	2.73977e+09	2.06625e+08	4.01272e+08	7.46138e+08	1.48283e+09	4.10608e+09
4503635	Thrombin	1	NFTENDLLVR	Deamidated(1)	2.36074	2	611.311	92.9788	9.67372e+08	2.70458e+08	2.10954e+08	1.95902e+08	1.81823e+08	2.74768e+08	4.03612e+08	1.72146e+08	2.29771e+08	2.54175e+08	2.60226e+08	2.25933e+08	2.92755e+08	2.60273e+08	3.23828e+08	2.31768e+08	2.64345e+08	1.60501e+08	26997.2	2.88688e+08	3.97884e+08	3.70484e+08	2.63711e+08	5.03224e+08	2.87894e+08	3.04181e+08	3.95035e+08	2.38337e+08	2.37874e+08	3.2654e+08	2.26065e+08	2.49708e+08	2.37774e+08	1.91659e+08	3.29957e+08	3.02127e+08	2.41255e+08	1.33225e+08	2.20753e+08	2.5635e+08	4.36428e+08
189458817	Transferrin receptor protein 1	1	KQNNGAFNETLFR	Deamidated(4)Deamidated(8)	2.42316	3	514.579	77.3997	3.55991e+08	2.46414e+08	2.74249e+08	2.47549e+08	1.10928e+08	1.97728e+08	1.67022e+08	1.40769e+08	2.62368e+08	1.43867e+08	1.90728e+08	6.62761e+07	1.65535e+08	1.50415e+08	2.24463e+08	1.25969e+08	1.34187e+08	4.48325e+08	142273	1.99023e+08	2.40533e+08	2.23832e+08	1.61999e+08	1.63295e+08	7.41422e+08	1.51272e+08	1.75823e+08	1.557e+08	2.15085e+08	2.12925e+08	5.66615e+07	8.14799e+07	6.434e+07	1.39357e+08	1.43883e+08	1.93376e+08	1.63977e+08	1.56997e+07	8.5475e+07	1.49199e+08	2.60601e+07
4507725	transthyretin	2	ALGISPFHEHAEVVFTANDSGPR	Deamidated(18)	1.97566	3	652.829	91.4665	1.09356e+09	5.31969e+07	1.99487e+08	1.95412e+08	7.01726e+08	2.69804e+08	8.17077e+08	1.14704e+09	2.88017e+08	1.00939e+07	1.74269e+09	2.82879e+08	2.2488e+08	1.09182e+09	3.25286e+08	3.25191e+08	2.8381e+08	5.54895e+08	1.32713e+06	7.98656e+08	2.38821e+09	2.33065e+09	2.26815e+09	6.40089e+07	3.51896e+07	4.98593e+08	1.18489e+09	1.13333e+08	2.65266e+08	3.81122e+08	1.49139e+09	1.70922e+08	2.83284e+08	1.27587e+09	2.13256e+08	1.48304e+08	8.21445e+08	5.8326e+08	1.78499e+08	1.87779e+08	3.20017e+09
4507725	transthyretin	2	ALGISPFHEHAEVVFTANDSGPRR	Deamidated(18)	3.18623	4	652.582	81.7278	2.4525e+09	9.61015e+07	1.41907e+08	2.42643e+08	9.63271e+08	7.08949e+08	2.07027e+09	2.93815e+09	3.30229e+08	1.41952e+07	3.22906e+09	3.86609e+08	3.15276e+08	1.56721e+09	3.20273e+08	3.88617e+08	6.70592e+08	9.97965e+08	393940	1.1707e+09	4.70931e+09	4.42372e+09	4.52213e+09	8.36361e+07	2.99325e+08	4.89449e+08	2.18247e+09	3.48626e+08	5.03e+08	6.70692e+08	2.25437e+09	1.8598e+08	1.73293e+08	1.60158e+09	2.648e+08	3.12586e+08	1.69008e+09	3.71186e+08	2.13096e+08	3.42936e+08	5.32747e+09
4507725	transthyretin	1	VLDAVRGSPAINVAVHVFR	Deamidated(12)	2.01821	4	430.453	100.669	1.41044e+08	1.60854e+06	1.79183e+06	5.41207e+06	3.13652e+07	1.09441e+08	3.00892e+08	2.17885e+08	1.32069e+07	0	1.1404e+08	3.62186e+06	3.06344e+06	4.08448e+07	800493	3.14404e+07	2.09248e+07	7.37324e+07	5.09645e+07	3.04898e+07	7.98827e+07	5.83681e+08	6.92674e+08	570453	0	1.50742e+07	2.60796e+08	2.52945e+07	2.75538e+07	1.60291e+07	1.44221e+08	1.72535e+06	842502	2.80226e+08	1.66756e+06	1.61138e+06	3.35507e+07	2.20861e+07	222646	5.46838e+06	9.79325e+07
733606285	Unique cartilage matrix-associated protein	1	EGTSVSVGTMQMAGEEASEVENR	Deamidated(22)Oxidation(12)	2.099	6	403.342	7.45467	1.51672e+09	1.13194e+09	2.75712e+09	2.51028e+09	3.85933e+08	2.03084e+09	1.26219e+09	8.44082e+08	7.02036e+08	1.83911e+09	1.40087e+09	1.04231e+09	9.85768e+08	7.78408e+08	3.76489e+08	8.36702e+07	1.72152e+08	3.5189e+07	0	3.49611e+08	8.84261e+08	2.68689e+08	1.52178e+08	1.47088e+09	2.04425e+08	2.40171e+09	26179.6	8.90051e+08	1.04878e+09	1.72698e+09	6.54569e+08	3.19786e+08	2.8538e+08	3.42845e+08	1.51533e+07	1.3058e+07	3.99085e+08	9.2603e+07	2.82911e+08	2.69377e+08	1.23921e+08
88702793	vasorin	2	LHEITNETFR	Deamidated(6)	2.24336	2	420.88	32.3973	1.23597e+08	7.39978e+07	7.0373e+07	9.71214e+07	6.26092e+07	8.92551e+07	8.0845e+07	1.02029e+08	1.2113e+08	4.70202e+07	5.42145e+07	6.41822e+07	4.74966e+07	6.78557e+07	7.9321e+07	2.79866e+07	7.16031e+07	3.29272e+07	3.35302e+07	4.46692e+07	1.05758e+08	1.37175e+08	6.50446e+07	7.12885e+07	5.09322e+07	1.1434e+08	7.05591e+07	4.85336e+07	4.88241e+07	8.08699e+07	5.10888e+07	2.30884e+07	2.51909e+07	5.58764e+07	7.54929e+07	5.5187e+07	1.96632e+07	2.85454e+07	6.09248e+07	4.06852e+07	1.12361e+08
88853069	Vitronectin	1	NISDGFDGIPDNVDAALALPAHSYSGR	Deamidated(1)	2.33733	3	925.107	93.0499	2.04627e+08	2.23616e+08	7.77707e+08	3.58307e+08	5.73503e+08	3.76575e+08	3.59114e+08	3.86352e+08	2.24974e+08	7.29087e+07	1.75342e+07	2.51908e+07	3.14938e+08	2.49675e+08	3.82061e+08	2.54218e+08	1.80005e+08	1.00654e+08	1.08429e+08	1.41054e+08	3.71279e+08	1.99701e+08	2.49512e+08	2.42788e+08	7.44907e+08	5.165e+08	4.77954e+08	3.52065e+08	6.12986e+08	1.92897e+07	3.41416e+08	1.25096e+08	1.02006e+08	3.91064e+08	1.53194e+08	9.22276e+07	2.21655e+08	2.52643e+08	1.17912e+08	2.1725e+08	2.68084e+08
88853069	Vitronectin	1	NGSLFAFR	Deamidated(1)	2.3062	2	456.733	93.9736	1.17196e+09	1.40096e+09	3.64998e+07	4.56384e+06	2.45173e+07	9.82865e+08	1.58103e+09	1.09498e+09	3.03673e+08	7.1399e+08	1.105e+09	8.07963e+08	8.75621e+08	9.06724e+08	1.37864e+09	8.07258e+08	6.89473e+08	5.90831e+08	0	1.08679e+09	6.44077e+08	9.62993e+08	1.13328e+09	8.35984e+08	6.25732e+08	1.5253e+08	667680	8.78897e+08	8.48797e+08	9.62577e+08	1.14832e+09	1.01644e+09	7.18927e+08	1.074e+09	9.56266e+08	7.70789e+08	8.05295e+08	2.11899e+08	7.05204e+08	7.59402e+08	1.12306e+09
88853069	Vitronectin	3	NNATVHEQVGGPSLTSDLQAQSK	deamidated(1)deamidated(2)	2.88078	3	794.724	44.0249	1.52739e+09	1.85133e+09	2.24882e+09	1.67163e+09	2.39857e+09	1.52282e+09	2.08603e+09	2.48405e+09	1.93118e+09	1.00265e+09	1.31153e+09	6.34947e+08	1.9438e+09	1.83425e+09	3.07351e+09	1.57465e+09	1.57157e+09	1.27097e+09	5.02243e+08	1.68333e+09	2.84947e+09	1.50466e+09	1.47079e+09	1.18887e+09	1.51997e+09	2.27579e+09	2.88158e+09	1.43341e+09	1.71334e+09	1.12898e+09	2.25362e+09	1.34848e+09	7.30011e+08	1.7973e+09	1.70518e+09	1.64355e+09	9.06243e+08	6.09359e+08	1.32468e+09	1.10281e+09	1.84852e+09
4502337	zinc-alpha-2-glycoprotein	4	AREDIFMETLKDIVEYYNDSNGSHVLQGR	deamidated(18)deamidated(21)Oxidation(7)	3.84223	4	854.908	67.3901	1.28503e+08	1.02259e+08	2.89748e+09	8.21953e+08	6.13873e+08	5.80647e+08	6.54853e+08	9.4631e+08	9.67055e+07	4.70599e+08	2.66132e+08	1.35704e+08	2.74065e+07	5.94543e+08	3.63695e+08	2.37399e+08	6.34652e+07	2.38074e+08	1.17685e+08	1.84093e+08	1.62282e+09	1.18717e+09	1.54571e+08	1.11836e+08	2.01566e+09	8.16876e+08	3.5166e+08	1.61415e+08	2.44364e+08	3.24137e+07	7.57162e+07	6.94479e+07	1.48928e+08	4.63059e+08	1.69632e+08	1.5566e+08	9.12782e+07	4.37315e+08	1.1207e+08	4.39826e+08	7.68753e+08
4502337	Zinc-alpha-2-glycoprotein	2	FGCEIENNR	Carbamidomethyl(3)Deamidated(7)Deamidated(8)	2.29289	2	610.814	38.322	8.50291e+08	7.72665e+08	1.41812e+09	9.94657e+08	8.65191e+08	6.74501e+08	9.70705e+08	7.79849e+08	1.02056e+09	6.86856e+08	6.84503e+08	1.04164e+09	6.62558e+08	6.81453e+08	8.90541e+08	4.76329e+08	9.04419e+08	7.38787e+08	3.26039e+07	4.6979e+08	1.40264e+09	1.35453e+09	6.54016e+08	6.55003e+08	5.9131e+08	8.93539e+08	6.2416e+08	5.87893e+08	4.08759e+08	5.7751e+08	4.1937e+08	2.929e+08	3.04143e+08	5.01633e+08	6.00373e+08	4.84525e+08	3.22824e+08	1.2599e+08	9.52468e+08	5.66548e+08	6.32221e+08
4502337	Zinc-alpha-2-glycoprotein	6	DIVEYYNDSNGSHVLQGR	Deamidated(7)Deamidated(10)	3.21331	2	772.114	59.575	1.17173e+09	1.01377e+09	2.00197e+09	1.56044e+09	1.39322e+09	1.11487e+09	1.41164e+09	4.22786e+08	7.34994e+08	1.08945e+09	1.27159e+09	1.77817e+09	1.29488e+09	1.40245e+09	1.60916e+09	8.75651e+08	1.47505e+09	1.10462e+09	8.6497e+07	1.08802e+09	2.4327e+09	2.05989e+09	1.12833e+09	9.66259e+08	5.30737e+08	1.50058e+09	1.16416e+09	7.99732e+08	8.17307e+08	1.11331e+09	7.81935e+08	5.40429e+08	1.06729e+09	8.71691e+08	1.19045e+09	1.52574e+09	7.86406e+08	4.78412e+08	1.55107e+09	8.15393e+08	1.41934e+09
4502337	Zinc-alpha-2-glycoprotein	1	YSKNILDRQDPPSVVVTSHQAPGEK	Deamidated(4)	3.03379	4	554.09	63.1741	1.49071e+08	424472	1.4128e+07	8.27008e+07	1.27673e+08	7.45714e+07	2.52651e+08	1.36912e+08	6.87318e+07	862030	1.30863e+08	3.50267e+07	1.79553e+07	6.19691e+07	4.25766e+06	2.09506e+07	4.23183e+07	4.91306e+07	238024	4.21518e+07	2.68531e+08	2.8919e+08	2.14033e+08	0	1.65277e+06	3.46116e+07	2.12143e+08	2.74279e+07	7.02391e+07	2.11893e+07	3.98197e+07	3.48488e+06	6.55752e+06	1.57547e+07	6.18552e+06	3.67352e+07	1.52496e+07	2.00002e+07	8.28001e+06	1.8341e+07	2.95012e+08
4502337	Zinc-alpha-2-glycoprotein	2	NILDRQDPPSVVVTSHQAPGEKK	Deamidated(1)	3.10488	4	650.143	63.7277	7.44205e+08	1.3309e+07	7.63036e+07	4.1211e+08	4.29166e+08	1.98215e+08	7.51983e+08	4.75793e+08	1.69936e+08	2.44898e+06	5.04479e+08	4.24091e+08	1.08132e+08	4.88528e+08	1.73937e+08	7.44149e+07	1.19498e+08	1.78233e+08	532736	1.90069e+08	9.15365e+08	9.48335e+08	6.20894e+08	4.45626e+06	138219	5.00762e+08	5.536e+08	4.36502e+07	2.13224e+08	3.59601e+08	2.28451e+08	2.41443e+07	1.35722e+08	2.10223e+08	5.6025e+07	4.71699e+08	4.28155e+07	8.39185e+07	2.24954e+08	9.19606e+07	1.08824e+09
[truncated: 23 more columns]
